# Supplementary material for: A generic approach to study the kinetics of liquid–liquid phase separation under near-native conditions
Source: Commun Biol. 2021 Jan 19;4:77. doi: 10.1038/s42003-020-01596-8 (PMC7815728; doi:10.1038/s42003-020-01596-8)
Supplement: Supplementary file 4 — Supplementary Data 1 [file 42003_2020_1596_MOESM4_ESM.xlsx]

## Sheet: Fig1d
	0mM NaCL		150mM NaCl
Time (h)	Mean	SD	Mean	SD
0	0.942833	0.0084004	0.745	0.00355903
0.0125	0.946167	0.00992807	0.75825	0.00442531
0.025	0.944833	0.00746771	0.77075	0.00330404
0.0375	0.934167	0.00673548	0.782	0.00294392
0.05	0.918167	0.00627429	0.79175	0.00320156
0.0625	0.901167	0.00577639	0.79975	0.00377492
0.075	0.8815	0.0051672	0.80675	0.00377492
0.0875	0.8615	0.00427785	0.8125	0.00351188
0.1	0.84	0.0045607	0.8175	0.00351188
0.1125	0.818833	0.00479236	0.82225	0.00377492
0.125	0.798833	0.00495648	0.826	0.00408248
0.1375	0.777667	0.00564506	0.82975	0.00377492
0.15	0.757667	0.00480278	0.83275	0.00377492
0.1625	0.738	0.00521536	0.83525	0.00386221
0.175	0.719	0.00536656	0.838	0.00355903
0.1875	0.699	0.0045607	0.84025	0.00386221
0.2	0.678833	0.00487511	0.8425	0.00412311
0.2125	0.661167	0.00479236	0.8445	0.00412311
0.225	0.643333	0.00454606	0.84625	0.00386221
0.2375	0.625167	0.00519294	0.8475	0.00412311
0.25	0.607167	0.00534478	0.849	0.00408248
0.2625	0.588333	0.00471876	0.8505	0.00412311
0.275	0.5725	0.00459347	0.8515	0.00412311
0.2875	0.5555	0.0050892	0.8525	0.00412311
0.3	0.540167	0.00479236	0.8535	0.00412311
0.3125	0.524333	0.00560952	0.8545	0.00412311
0.325	0.510333	0.00480278	0.8555	0.00412311
0.3375	0.495167	0.00411906	0.85575	0.00377492
0.35	0.482333	0.00427395	0.8565	0.00412311
0.3625	0.466833	0.00411906	0.857	0.00408248
0.375	0.453167	0.00487511	0.8575	0.00412311
0.3875	0.4395	0.00403733	0.85775	0.00442531
0.4	0.427333	0.00338625	0.85775	0.00377492
0.4125	0.415667	0.0042269	0.85825	0.00386221
0.425	0.403167	0.00354495	0.85875	0.00377492
0.4375	0.392	0.004	0.85875	0.00377492
0.45	0.380833	0.00381663	0.859	0.00408248
0.4625	0.369667	0.00393277	0.859	0.00408248
0.475	0.36	0.00352136	0.859	0.00408248
0.4875	0.348333	0.00294392	0.85925	0.00386221
0.5	0.341167	0.00858875	0.85925	0.00386221
0.5125	0.328833	0.00511534	0.859	0.00408248
0.525	0.3205	0.00339116	0.859	0.00408248
0.5375	0.310167	0.0033116	0.85825	0.00377492
0.55	0.302167	0.0030605	0.85875	0.00386221
0.5625	0.294167	0.00348807	0.85825	0.00377492
0.575	0.286667	0.00413118	0.85825	0.00442531
0.5875	0.2785	0.00472229	0.858	0.00408248
0.6	0.270833	0.00421505	0.85775	0.00386221
0.6125	0.263167	0.00407022	0.857	0.00408248
0.625	0.256	0.00352136	0.857	0.00355903
0.6375	0.249167	0.00343026	0.85575	0.00386221
0.65	0.241833	0.00343026	0.8555	0.00412311
0.6625	0.236	0.00352136	0.85525	0.00377492
0.675	0.229667	0.00350238	0.8545	0.00412311
0.6875	0.224333	0.0036697	0.8545	0.00412311
0.7	0.218	0.00357771	0.8535	0.00412311
0.7125	0.212	0.00414729	0.8535	0.00412311
0.725	0.206833	0.00371035	0.8525	0.00412311
0.7375	0.201833	0.00397073	0.852	0.00382971
0.75	0.196667	0.00413118	0.8515	0.00412311
0.7625	0.190667	0.00427395	0.85075	0.0045
0.775	0.187333	0.00326599	0.85	0.00355903
0.7875	0.182	0.00374166	0.84875	0.0045
0.8	0.176833	0.00407022	0.848	0.00382971
0.8125	0.173	0.00328634	0.8475	0.00420317
0.825	0.169	0.00357771	0.847	0.00424264
0.8375	0.163833	0.00348807	0.84625	0.00464579
0.85	0.159833	0.00337145	0.84525	0.00464579
0.8625	0.156833	0.00371035	0.84375	0.0045
0.875	0.153167	0.00483391	0.843	0.00454606
0.8875	0.149667	0.0037238	0.84275	0.00411299
0.9	0.145333	0.0036697	0.842	0.00454606
0.9125	0.142	0.00389872	0.8405	0.00443471
0.925	0.138833	0.00381663	0.84	0.00454606
0.9375	0.135167	0.00397073	0.83875	0.00478714
0.95	0.132	0.004	0.83775	0.00485627
0.9625	0.129167	0.00444597	0.83675	0.00411299
0.975	0.126167	0.00444597	0.8355	0.00506623
0.9875	0.123833	0.00426224	0.835	0.00454606
1	0.120333	0.00361478	0.83375	0.00485627
1.0125	0.118333	0.00350238	0.83275	0.0045
1.025	0.115333	0.0034448	0.8315	0.00472582
1.0375	0.112333	0.0040332	0.8305	0.00479583
1.05	0.109833	0.00397073	0.829	0.00496655
1.0625	0.108333	0.00413118	0.82825	0.00478714
1.075	0.1055	0.00367423	0.82675	0.00485627
1.0875	0.1035	0.00383406	0.82575	0.00525198
1.1	0.101167	0.00402078	0.82425	0.00499166
1.1125	0.099	0.0034641	0.8235	0.00544671
1.125	0.097	0.00419524	0.8215	0.00479583
1.1375	0.0946667	0.00450185	0.82075	0.00525198
1.15	0.0926667	0.00350238	0.81925	0.00512348
1.1625	0.0905	0.00350714	0.818	0.00571548
1.175	0.0891667	0.00386868	0.8165	0.00525991
1.1875	0.0866667	0.0037238	0.8155	0.00544671
1.2	0.0856667	0.00326599	0.81375	0.00525198
1.2125	0.0833333	0.00355903	0.8125	0.00556776
1.225	0.081	0.00374166	0.81125	0.00556028
1.2375	0.0795	0.00339116	0.81	0.00571548
1.25	0.0785	0.00413521	0.80825	0.0057373
1.2625	0.0766667	0.00377712	0.80725	0.00531507
1.275	0.075	0.00374166	0.8055	0.00525991
1.2875	0.0736667	0.0034448	0.80475	0.0057373
1.3	0.0721667	0.00360093	0.80275	0.0057373
1.3125	0.0708333	0.00354495	0.80125	0.00531507
1.325	0.0688333	0.00343026	0.8	0.00621825
1.3375	0.0678333	0.0033116	0.79875	0.0057373
1.35	0.0661667	0.00376386	0.79625	0.00607591
1.3625	0.0645	0.00350714	0.795	0.00621825
1.375	0.0631667	0.00386868	0.79375	0.0065
1.3875	0.0613333	0.0040332	0.79225	0.00607591
1.4	0.06	0.00394968	0.791	0.00616441
1.4125	0.059	0.00424264	0.789	0.00621825
1.425	0.0573333	0.00417931	0.78725	0.00607591
1.4375	0.0556667	0.00413118	0.78625	0.00607591
1.45	0.0548333	0.00402078	0.78425	0.00607591
1.4625	0.0538333	0.00402078	0.78325	0.00665207
1.475	0.0521667	0.00426224	0.7815	0.00655744
1.4875	0.0508333	0.00416733	0.7795	0.00655744
1.5	0.0496667	0.00471876	0.77825	0.00665207
1.5125	0.0486667	0.00436654	0.777	0.0069282
1.525	0.0475	0.00484768	0.77525	0.00665207
1.5375	0.0465	0.00437035	0.774	0.0069282
1.55	0.0453333	0.0040332	0.772	0.00637704
1.5625	0.0438333	0.00411906	0.7705	0.00655744
1.575	0.0431667	0.00475044	0.769	0.0069282
1.5875	0.0418333	0.00503653	0.76725	0.00684957
1.6	0.0411667	0.00538207	0.76575	0.00704154
1.6125	0.0403333	0.00527889	0.76375	0.00704154
1.625	0.0398333	0.00503653	0.7625	0.00655744
1.6375	0.0388333	0.00503653	0.76075	0.00727438
1.65	0.039	0.00374166	0.759	0.0069282
1.6625	0.0381667	0.00360093	0.7575	0.00732575
1.675	0.0376667	0.00382971	0.75575	0.00704154
1.6875	0.0375	0.00408656	0.754	0.00697615
1.7	0.0358333	0.00411906	0.75225	0.00763217
1.7125	0.0361667	0.00453505	0.75075	0.00727438
1.725	0.0353333	0.00408248	0.749	0.00761577
1.7375	0.0351667	0.00453505	0.7475	0.00732575
1.75	0.0345	0.00454973	0.7455	0.0074162
1.7625	0.0345	0.00367423	0.74375	0.00788987
1.775	0.0341667	0.00354495	0.74225	0.00822091
1.7875	0.0333333	0.00377712	0.74075	0.00788987
1.8	0.0331667	0.00411906	0.739	0.00761577
1.8125	0.0328333	0.00475044	0.73775	0.00788987
1.825	0.0323333	0.00492612	0.7355	0.00818535
1.8375	0.0323333	0.00524087	0.7335	0.00818535
1.85	0.0316667	0.00520256	0.73225	0.00822091
1.8625	0.0311667	0.0054191	0.73025	0.00834166
1.875	0.0308333	0.00577639	0.729	0.0083666
1.8875	0.0305	0.00595819	0.72725	0.0088459
1.9	0.0301667	0.00624233	0.72575	0.00928709
1.9125	0.0295	0.00641093	0.724	0.00912871
1.925	0.0295	0.00595819	0.722	0.0090185
1.9375	0.029	0.00622896	0.72	0.0090185
1.95	0.0286667	0.00608824	0.7185	0.00932738
1.9625	0.0278333	0.00538207	0.717	0.0090185
1.975	0.0278333	0.00534478	0.7155	0.00881287
1.9875	0.0273333	0.00550151	0.71375	0.00880814
2	0.028	0.00654217	0.7125	0.00881287
2.0125	0.0271667	0.00538207	0.7105	0.00932738
2.025	0.027	0.0054037	0.7085	0.00957427
2.0375	0.0263333	0.00527889	0.707	0.00927362
2.05	0.0265	0.00589067	0.705	0.0090185
2.0625	0.0271667	0.00563619	0.70375	0.00928709
2.075	0.0271667	0.00563619	0.70175	0.00946485
2.0875	0.0268333	0.00549242	0.70025	0.00974252
2.1	0.0271667	0.00624233	0.698	0.00976388
2.1125	0.0276667	0.00703325	0.69675	0.0100457
2.125	0.0286667	0.00814043	0.6955	0.00998332
2.1375	0.0281667	0.00673548	0.694	0.00976388
2.15	0.028	0.00644981	0.69225	0.0101776
2.1625	0.0276667	0.00598888	0.69025	0.0102429
2.175	0.0276667	0.00585377	0.689	0.0104243
2.1875	0.0273333	0.00535413	0.687	0.00976388
2.2	0.0271667	0.00526941	0.68575	0.0104682
2.2125	0.027	0.00521536	0.68375	0.0104682
2.225	0.0266667	0.00504645	0.6825	0.0105357
2.2375	0.0266667	0.00467618	0.681	0.0102307
2.25	0.0263333	0.00463321	0.6785	0.0106615
2.2625	0.0266667	0.00488535	0.67725	0.0107199
2.275	0.0266667	0.00488535	0.67625	0.0107199
2.2875	0.0265	0.00496991	0.67425	0.0109049
2.3	0.0263333	0.00542832	0.6725	0.0112101
2.3125	0.0263333	0.00492612	0.67125	0.0107199
2.325	0.0263333	0.00542832	0.669	0.0109545
2.3375	0.0268333	0.00523132	0.6675	0.0106615
2.35	0.0268333	0.00511534	0.666	0.0111056
2.3625	0.0268333	0.00470815	0.66475	0.0111467
2.375	0.0268333	0.00470815	0.66275	0.0111467
2.3875	0.0268333	0.00470815	0.661	0.0111056
2.4	0.0271667	0.00453505	0.66	0.0116333
2.4125	0.027	0.0045607	0.65825	0.0115866
2.425	0.0266667	0.00476095	0.6565	0.0120692
2.4375	0.0265	0.00437035	0.65475	0.0118708
2.45	0.0265	0.00432435	0.6535	0.0119304
2.4625	0.0266667	0.00427395	0.6525	0.0115614
2.475	0.0268333	0.00421505	0.6505	0.0120692
2.4875	0.0268333	0.00430891	0.64875	0.0118427
2.5	0.0268333	0.00430891	0.64725	0.0121209
2.5125	0.027	0.00394968	0.64575	0.0125532
2.525	0.0268333	0.00407022	0.64375	0.0125532
2.5375	0.0268333	0.00407022	0.6425	0.0127671
2.55	0.0266667	0.00427395	0.64075	0.0125532
2.5625	0.0265	0.00413521	0.63925	0.012816
2.575	0.0266667	0.0039833	0.63775	0.013099
2.5875	0.0258333	0.00416733	0.63625	0.012816
2.6	0.0258333	0.00416733	0.63475	0.0132508
2.6125	0.0258333	0.00416733	0.63325	0.0135247
2.625	0.026	0.00404969	0.63175	0.0132508
2.6375	0.026	0.00404969	0.63025	0.012816
2.65	0.0258333	0.00416733	0.62825	0.013376
2.6625	0.0258333	0.00416733	0.62675	0.0137931
2.675	0.0261667	0.00397073	0.6255	0.0131783
2.6875	0.0263333	0.00393277	0.624	0.0135892
2.7	0.0265	0.00378153	0.6225	0.0131783
2.7125	0.0265	0.00388587	0.62075	0.0136717
2.725	0.0263333	0.00393277	0.6195	0.0145717
2.7375	0.0268333	0.00371035	0.61825	0.0140801
2.75	0.0268333	0.00371035	0.617	0.0141657
2.7625	0.0265	0.00383406	0.61525	0.0139613
2.775	0.0265	0.00388587	0.61325	0.0140801
2.7875	0.0266667	0.00377712	0.612	0.0141657
2.8	0.0265	0.003937	0.61075	0.0145
2.8125	0.0263333	0.00413118	0.6095	0.0138684
2.825	0.0268333	0.00392003	0.6075	0.013772
2.8375	0.0265	0.003937	0.606	0.0135892
2.85	0.0265	0.003937	0.605	0.0135892
2.8625	0.0268333	0.00386868	0.60325	0.013376
2.875	0.0268333	0.00430891	0.60225	0.013376
2.8875	0.027	0.00414729	0.6005	0.0131783
2.9	0.027	0.00414729	0.5995	0.0138924
2.9125	0.027	0.00414729	0.59775	0.0136717
2.925	0.0271667	0.00416733	0.5965	0.013772
2.9375	0.0273333	0.00393277	0.59475	0.0135984
2.95	0.0271667	0.00407022	0.5935	0.013772
2.9625	0.0275	0.003937	0.5925	0.0144568
2.975	0.0271667	0.00402078	0.591	0.0141657
2.9875	0.0275	0.003937	0.5895	0.013772
3	0.0268333	0.00416733	0.5885	0.0144799
			0.2895	0.047641
			0.28825	0.0475701
			0.28625	0.046306
			0.2855	0.047536
			0.28475	0.0481067
			0.284	0.0481318
			0.283	0.0485455
			0.2825	0.0492916
			0.28125	0.0484587
			0.27975	0.0474719
			0.2815	0.0488023
			0.28	0.0476865
			0.27775	0.0468642
			0.27575	0.0452281
			0.275	0.0445122
			0.27775	0.0486167
			0.27425	0.0449324
			0.271	0.0425989
			0.27025	0.0414437
			0.2695	0.0411299
			0.268	0.0401663
			0.26725	0.0404011
			0.267	0.0400749
			0.264	0.0385314
			0.264	0.0387384
			0.26275	0.0389733
			0.262	0.0403567
			0.26075	0.040103
			0.259	0.0396737
			0.25675	0.0383264
			0.25625	0.0376597
			0.25775	0.0370799
			0.25725	0.0368092
			0.2555	0.0355199
			0.25375	0.0351414
			0.253	0.0343802
			0.25325	0.0340624
			0.25275	0.033876
			0.2515	0.0347323
			0.24925	0.0342381
			0.24875	0.0335398
			0.24775	0.0339743
			0.24625	0.0333304
			0.24625	0.0324076
			0.24575	0.0319518
			0.24525	0.0316373
			0.245	0.0318015
			0.24425	0.0318682
			0.24325	0.0314576
			0.242	0.0308869
			0.241	0.0294732
			0.24025	0.0292617
			0.23975	0.0287909
			0.2395	0.0277429
			0.23825	0.0274029
			0.23825	0.0268375
			0.2375	0.0263881
			0.23675	0.0259406
			0.2365	0.0259551
			0.23625	0.0257472
			0.23725	0.0261709
			0.23775	0.0270601
			0.23725	0.0265503
			0.236	0.0250732
			0.23475	0.0248914
			0.23375	0.0242813
			0.233	0.0238467
			0.23175	0.023585
			0.231	0.0230072
			0.23025	0.0225887
			0.23025	0.0221566
			0.23025	0.0217466
			0.23075	0.0206135
			0.2305	0.020306
			0.23	0.0213385
			0.2285	0.0204369
			0.22775	0.0207264
			0.2265	0.0201577
			0.22625	0.0196193
			0.22575	0.0197547
			0.2255	0.01907
			0.225	0.0196129
			0.225	0.0196129
			0.2245	0.0194679
			0.224	0.0196129
			0.22325	0.0187861
			0.2225	0.0183757
			0.22225	0.018518
			0.2225	0.0187883
			0.223	0.0199833
			0.22325	0.0210456
			0.22175	0.0196532
			0.2205	0.0185742
			0.21975	0.0181911
			0.2195	0.0188768
			0.219	0.0188326
			0.2185	0.018806
			0.217	0.0181659
			0.217	0.0175119
			0.21675	0.0166608
			0.21625	0.0166808
			0.216	0.0164317
			0.21525	0.0162147
			0.21475	0.0161941
			0.214	0.0163707
			0.2135	0.0163401
			0.21375	0.0147054
			0.21275	0.0144539
			0.211	0.0145831
			0.21025	0.0147958
			0.20975	0.0142215
			0.2095	0.0144799
			0.2095	0.0139642
			0.21075	0.0127115
			0.20975	0.0125797
			0.20925	0.0136473
			0.2095	0.0145258
			0.20875	0.0143614
			0.20875	0.0143614
			0.20825	0.0136717
			0.20775	0.013099
			0.209	0.0123558
			0.21	0.0115181
			0.20825	0.012659
			0.20775	0.0137447
			0.2075	0.0141539
			0.2075	0.0142945
			0.2075	0.0142009
			0.20775	0.0138894
			0.207	0.0148549
			0.206	0.0148549
			0.20475	0.0152179
			0.20325	0.01466
			0.20375	0.0140089
			0.20375	0.0134009
			0.20325	0.0134505
			0.20325	0.0132759
			0.20375	0.0127115
			0.20325	0.0134505
			0.2035	0.0136991
			0.2035	0.0132791
			0.20325	0.0136717
			0.2025	0.0135277
			0.2025	0.0138203
			0.2025	0.0131022
			0.2025	0.0131022
			0.2025	0.0128193
			0.203	0.0120277
			0.203	0.0134412
			0.20175	0.0139613
			0.2035	0.013772
			0.20325	0.0149304
			0.203	0.0145831
			0.20275	0.0128938
			0.202	0.0126491
			0.2025	0.0132288
			0.20325	0.0134505
			0.20325	0.0142215
			0.2025	0.0145717
			0.20125	0.014477
			0.20025	0.0140327
			0.20025	0.0140327
			0.19975	0.0148633
			0.1995	0.0145488
			0.19975	0.0134009
			0.2	0.0129872
			0.2	0.0122746
			0.19975	0.0115866
			0.199	0.0125698
			0.19925	0.0124466
			0.19925	0.0131498
			0.1995	0.0130767
			0.19975	0.0130224
			0.19925	0.0142449
			0.1995	0.0145258
			0.199	0.0146742
			0.1995	0.0152862
			0.20025	0.0162763
			0.20025	0.0167407
			0.2	0.0156418
			0.19925	0.01466
			0.19975	0.0138414
			0.199	0.0137113
			0.199	0.0144453
			0.199	0.0147648
			0.19875	0.0148633
			0.199	0.0144453
			0.19875	0.0141274
			0.198	0.0147648
			0.19775	0.0151959
			0.198	0.0154056
			0.1975	0.0152862
			0.198	0.0147648
			0.198	0.0140238
			0.1975	0.0131783
			0.198	0.0130894
			0.19775	0.0138173
			0.197	0.0140238
			0.197	0.0143759
			0.19675	0.0148183
			0.197	0.0147648
			0.19625	0.014975
			0.19625	0.014975
			0.19625	0.014975
			0.1965	0.0145488
			0.197	0.0137113
			0.19725	0.0128679
			0.197	0.0123558
			0.197	0.0136382
			0.19725	0.0138894
			0.19725	0.0138894
			0.198	0.0140238
			0.1975	0.0146173
			0.1975	0.0153297
			0.19725	0.0157348
			0.197	0.0161452
			0.19675	0.0158403
			0.1965	0.0155456
			0.19675	0.01513
			0.19675	0.0144309
			0.19625	0.0138894
			0.1955	0.0131783
			0.19575	0.0134009
			0.19625	0.0125266
			0.196	0.0122746
			0.19525	0.0128679
			0.19475	0.0137204
			0.19425	0.014198
			0.19375	0.0143846
			0.19375	0.0143846
			0.194	0.0139523
			0.19375	0.0140564
			0.19275	0.0134009
			0.193	0.0129872
			0.19475	0.0124197
			0.19525	0.0122848
			0.1955	0.0125565
			0.1955	0.0125565
			0.19575	0.012842
			0.19575	0.0130735
			0.195	0.0133417
			0.19475	0.0137689
			0.19475	0.0144309
			0.19475	0.0144309
			0.1945	0.0141774
			0.19475	0.0144309
			0.19425	0.0139374
			0.19425	0.013301
			0.1945	0.012897
			0.19425	0.0139374
			0.19425	0.0139374
			0.19425	0.0132256
			0.1935	0.013772
			0.19275	0.0140327
			0.1935	0.0127148
			0.1935	0.0131783
			0.193	0.0135647
			0.193	0.0145831
			0.193	0.0153406
			0.1935	0.0154164
			0.194	0.0162686
			0.1935	0.0161761
			0.193	0.0156418
			0.19275	0.0138414
			0.19175	0.0119826
			0.1915	0.0121244
			0.19125	0.0132256
			0.191	0.0137113
			0.19	0.0137113
			0.19075	0.0141274
			0.19025	0.0142449
			0.19025	0.0139374
			0.19025	0.0139374
			0.19025	0.0132256
			0.19	0.0129357
			0.19025	0.0132256
			0.19125	0.0145
			0.191	0.0148997
			0.19075	0.0138414
			0.191	0.0129872
			0.19075	0.0134009
			0.19075	0.0134009
			0.19	0.0137113
			0.1905	0.0142478
			0.191	0.0144453
			0.19075	0.0148633
			0.19075	0.0162352
			0.19075	0.0166608
			0.1915	0.0167829
			0.19175	0.0163783
			0.19275	0.0150416
			0.19275	0.0143149
			0.192	0.0155134
			0.19225	0.0165806
			0.19275	0.0157771
			0.192	0.0161245
			0.192	0.0161245
			0.1915	0.0155885
			0.19125	0.0152398
			0.19125	0.0152398
			0.19075	0.0157771
			0.19025	0.0158403
			0.19025	0.0158403
			0.18975	0.0153052
			0.19	0.0148997
			0.1905	0.0153297
			0.1905	0.0152643
			0.19125	0.0150194
			0.19125	0.0143846
			0.191	0.0145373
			0.19075	0.0149304
			0.1905	0.0153297
			0.19	0.0154272
			0.19	0.0154272
			0.1895	0.0152643
			0.1895	0.0152643
			0.1895	0.0152643
			0.1895	0.0153297
			0.18925	0.0151079
			0.1885	0.0147083
			0.1895	0.0147083
			0.18875	0.0145688
			0.18925	0.0139374
			0.1895	0.0138203
			0.1895	0.0134288
			0.18875	0.0137689
			0.18825	0.0138894
			0.188	0.0146969
			0.18775	0.0151079
			0.1885	0.0152643
			0.18875	0.0148633
			0.18875	0.0148633
			0.18875	0.0155644
			0.18825	0.0156711
			0.18825	0.0159661
			0.18775	0.0158403
			0.18825	0.0160286
			0.18825	0.0157348
			0.18875	0.0155644
			0.1885	0.0150886
			0.188	0.0151658
			0.188	0.0154272
			0.1875	0.0153297
			0.188	0.0147874
			0.1885	0.0147083
			0.18875	0.015543
			0.18825	0.0163172
			0.188	0.0168721
			0.18825	0.0164798
			0.188	0.0161245
			0.1875	0.0161761
			0.1875	0.0161761
			0.187	0.0162481
			0.1875	0.0164621
			0.18725	0.0158403
			0.1875	0.0157162
			0.1875	0.0149778
			0.18725	0.0147733
			0.187	0.0151877
			0.187	0.0151877
			0.18675	0.0159243
			0.186	0.0155134
			0.18675	0.0155644
			0.186	0.0160831
			0.18725	0.0163376
			0.18675	0.0168795
			0.187	0.0157903
			0.187	0.0144684
			0.18725	0.0143149
			0.187	0.015384
			0.187	0.015384
			0.18725	0.0156711
			0.18675	0.0155215
			0.1865	0.0152425
			0.186	0.015384
			0.18625	0.0156711
			0.186	0.0154272
			0.186	0.0154272
			0.1865	0.0156098
			0.18625	0.0157348
			0.1865	0.016052
			0.187	0.0161452
			0.18675	0.0154137
			0.187	0.0156418
			0.1865	0.0164215
			0.187	0.0165932
			0.18725	0.0164595
			0.18725	0.0161941
			0.18725	0.0169189
			0.187	0.0173205
			0.18675	0.0181911
			0.186	0.0180555
			0.186	0.0180555
			0.18575	0.0180254
			0.18575	0.0184639
			0.18525	0.0186793
			0.18525	0.0179327
			0.18525	0.0179327
			0.185	0.0180555
			0.1845	0.0175214
			0.1845	0.0167829
			0.1845	0.016052
			0.18425	0.0164595
			0.1845	0.016052
			0.18475	0.0169975
			0.18475	0.0169975
			0.18525	0.0169189
			0.18525	0.0169189
			0.18475	0.0177271
			0.18425	0.0175381
			0.185	0.0179444
			0.1845	0.0174069
			0.18375	0.0172892
			0.18475	0.0169975
			0.1845	0.0167829
			0.184	0.0162481
			0.18375	0.0166608
			0.1835	0.0170783
			0.183	0.0171853
			0.1825	0.0166633
			0.1825	0.0166633
			0.1815	0.0166633
			0.182	0.0161452
			0.18125	0.016358
			0.181	0.0161452
			0.181	0.0154056
			0.181	0.0154056
			0.18125	0.0157136
			0.18125	0.014975
			0.18125	0.0142449
			0.18175	0.0141274
			0.18175	0.0141274
			0.1815	0.0145488
			0.1815	0.0145488
			0.18125	0.01466
			0.18125	0.0140327
			0.18175	0.0139613
			0.182	0.0141657
			0.182	0.0148997
			0.18175	0.0150416
			0.18225	0.0152398
			0.182	0.0159792
			0.18175	0.0156498
			0.1815	0.0161761
			0.1815	0.0161761
			0.1815	0.0161761
			0.18125	0.0165806
			0.181	0.0162481
			0.18125	0.0165806
			0.18075	0.0166608
			0.18	0.0163911
			0.18075	0.0168003
			0.181	0.0171464
			0.18075	0.0168003
			0.18075	0.0168003
			0.181	0.0171464
			0.18075	0.0168003
			0.18075	0.0168003
			0.181	0.0171464
			0.1805	0.0170978
			0.18075	0.0169779
			0.18075	0.0172699
			0.181	0.0171464
			0.181	0.0171464
			0.181	0.0171464
			0.18125	0.0170367
			0.1815	0.0166233
			0.1815	0.0166233
			0.1815	0.0171367
			0.1815	0.0171367
			0.181	0.0168721
			0.181	0.0161038
			0.181	0.0161038
			0.18125	0.0156924
			0.181	0.0161038
			0.181	0.0161038
			0.18075	0.0162147
			0.18075	0.0162147
			0.18025	0.0162763
			0.1805	0.0166233

## Sheet: Fig1e
	0mM NaCL		150mM NaCl
Time (h)	Mean	SD	Mean	SD
0	0.645333	0.0980017	0.623	0.0743438
0.0125	0.656667	0.101002	0.602	0.0822739
0.025	0.668333	0.102007	0.590333	0.0873002
0.0375	0.678667	0.103002	0.587	0.0890337
0.05	0.689	0.104	0.582333	0.0873861
0.0625	0.698667	0.104006	0.577333	0.0837994
0.075	0.707333	0.10551	0.567667	0.0870881
0.0875	0.716333	0.106025	0.562667	0.0849137
0.1	0.724667	0.106519	0.560333	0.0794754
0.1125	0.732	0.106532	0.557333	0.0758441
0.125	0.740333	0.107076	0.542667	0.0817394
0.1375	0.747333	0.108611	0.544	0.0737496
0.15	0.752667	0.108565	0.538	0.0743236
0.1625	0.76	0.108586	0.531333	0.074272
0.175	0.765667	0.109098	0.523333	0.074144
0.1875	0.771667	0.110097	0.514667	0.0726659
0.2	0.777333	0.110074	0.509	0.0711899
0.2125	0.783	0.110585	0.502333	0.0705998
0.225	0.788667	0.111096	0.496333	0.0705998
0.2375	0.793667	0.111096	0.488667	0.0695725
0.25	0.799333	0.11115	0.484	0.0685493
0.2625	0.803667	0.110636	0.477667	0.0670398
0.275	0.808333	0.11115	0.471333	0.070529
0.2875	0.813333	0.11115	0.465667	0.0690024
0.3	0.817333	0.112149	0.459	0.0675056
0.3125	0.821333	0.112149	0.454667	0.0640026
0.325	0.826333	0.111698	0.448333	0.0635007
0.3375	0.830667	0.11218	0.441333	0.0600444
0.35	0.834667	0.111182	0.436	0.0605558
0.3625	0.838	0.112663	0.430333	0.0595175
0.375	0.842	0.111665	0.424667	0.0600694
0.3875	0.845333	0.111698	0.419667	0.0585349
0.4	0.847667	0.112731	0.414	0.0590254
0.4125	0.852	0.112214	0.408667	0.0576223
0.425	0.855	0.111216	0.402667	0.0580718
0.4375	0.857	0.111216	0.398	0.05866
0.45	0.859333	0.111698	0.393333	0.0567127
0.4625	0.863	0.112663	0.388333	0.0571431
0.475	0.866333	0.112696	0.384	0.0556687
0.4875	0.869	0.111122	0.379	0.0538424
0.5	0.871333	0.112149	0.373333	0.0553022
0.5125	0.873333	0.113147	0.369	0.0542494
0.525	0.875333	0.111698	0.364667	0.0537804
0.5375	0.878	0.111665	0.360333	0.0533135
0.55	0.879667	0.111635	0.354667	0.0537804
0.5625	0.880667	0.11218	0.349333	0.0533135
0.575	0.883	0.112663	0.346	0.0532541
0.5875	0.885	0.111665	0.341667	0.0527857
0.6	0.886667	0.111635	0.338	0.051264
0.6125	0.888333	0.111698	0.333	0.0526783
0.625	0.890667	0.110183	0.330333	0.0513258
0.6375	0.892333	0.110151	0.325667	0.0517912
0.65	0.894667	0.110183	0.322	0.0508626
0.6625	0.895667	0.108639	0.318333	0.0513258
0.675	0.895667	0.109637	0.313667	0.0517912
0.6875	0.897667	0.108639	0.309667	0.050797
0.7	0.898	0.108669	0.306333	0.0517333
0.7125	0.899	0.109668	0.302667	0.0517912
0.725	0.9	0.108669	0.299	0.0502693
0.7375	0.902	0.107671	0.295667	0.0502129
0.75	0.902667	0.10764	0.292667	0.050797
0.7625	0.903667	0.106641	0.289	0.0502693
0.775	0.904	0.107126	0.285333	0.0497427
0.7875	0.905	0.107671	0.282	0.049689
0.8	0.906	0.106127	0.278667	0.0498029
0.8125	0.906667	0.106101	0.275	0.049689
0.825	0.906667	0.105642	0.272667	0.0492172
0.8375	0.907667	0.105642	0.269333	0.0487476
0.85	0.908	0.105128	0.266667	0.0482217
0.8625	0.908667	0.104644	0.263333	0.0491664
0.875	0.908667	0.105642	0.260667	0.048645
0.8875	0.91	0.10413	0.258	0.047697
0.9	0.91	0.103131	0.255333	0.0477528
0.9125	0.910333	0.103616	0.252667	0.047648
0.925	0.911333	0.103162	0.25	0.0467012
0.9375	0.910333	0.103616	0.247	0.0467012
0.95	0.910667	0.102647	0.245	0.0467012
0.9625	0.910333	0.102163	0.241	0.047697
0.975	0.911	0.101681	0.238667	0.0462313
0.9875	0.911	0.100683	0.237667	0.0462313
1	0.911333	0.100719	0.235667	0.0452364
1.0125	0.911	0.100683	0.233	0.0457056
1.025	0.910333	0.100167	0.23	0.0451331
1.0375	0.91	0.100683	0.227667	0.0452364
1.05	0.91	0.0996845	0.226333	0.0451811
1.0625	0.911	0.0996845	0.223333	0.0441852
1.075	0.910667	0.0992035	0.220667	0.044658
1.0875	0.910667	0.0992035	0.218667	0.0456545
1.1	0.910333	0.0987235	0.218	0.0451331
1.1125	0.910333	0.0981699	0.214667	0.044658
1.125	0.91	0.0976883	0.212333	0.0441852
1.1375	0.909667	0.0976542	0.210333	0.0446132
1.15	0.908333	0.0991682	0.209333	0.0441852
1.1625	0.908	0.0976883	0.207667	0.0426654
1.175	0.907667	0.0972077	0.206667	0.0432474
1.1875	0.907667	0.0976542	0.204	0.0431393
1.2	0.907	0.0966902	0.202333	0.042194
1.2125	0.907	0.0961405	0.2	0.04272
1.225	0.906667	0.0966557	0.198	0.0421426
1.2375	0.906333	0.095626	0.196	0.04272
1.25	0.906667	0.0956574	0.194667	0.0422532
1.2625	0.906333	0.0951753	0.191667	0.0412593
1.275	0.906	0.0956922	0.190667	0.0416693
1.2875	0.905	0.095142	0.19	0.0407308
1.3	0.904	0.0946942	0.188	0.0407308
1.3125	0.903667	0.094659	0.186333	0.0402036
1.325	0.903333	0.0941771	0.185	0.0391535
1.3375	0.903	0.0936963	0.183	0.0401497
1.35	0.901333	0.093179	0.180333	0.0402036
1.3625	0.901667	0.0922189	0.178667	0.0396779
1.375	0.900667	0.0926625	0.177333	0.0402036
1.3875	0.9	0.0926984	0.175333	0.0402036
1.4	0.899667	0.0922189	0.174667	0.0392726
1.4125	0.898	0.0912634	0.173	0.0391535
1.425	0.896667	0.0907873	0.171667	0.0392726
1.4375	0.896667	0.0893663	0.17	0.0387427
1.45	0.895333	0.0887487	0.168333	0.0386307
1.4625	0.894333	0.0893159	0.167333	0.0386307
1.475	0.894	0.0878465	0.166333	0.0382143
1.4875	0.893	0.0878465	0.165333	0.0382143
1.5	0.892333	0.0883195	0.163667	0.0382797
1.5125	0.892667	0.0873747	0.162333	0.0382143
1.525	0.891	0.0878465	0.162	0.0377492
1.5375	0.890667	0.0868005	0.159333	0.0372201
1.55	0.889667	0.0862342	0.157333	0.0372201
1.5625	0.888667	0.0873747	0.157	0.0371618
1.575	0.888333	0.0863269	0.155667	0.0361156
1.5875	0.886667	0.085804	0.154333	0.0366379
1.6	0.886667	0.085804	0.153	0.0371618
1.6125	0.886	0.0848587	0.151333	0.0372201
1.625	0.885667	0.084388	0.149667	0.0371124
1.6375	0.884	0.0844452	0.148333	0.0376342
1.65	0.883	0.0848587	0.146667	0.0371124
1.6625	0.882333	0.0843347	0.145667	0.0361156
1.675	0.881667	0.084388	0.145	0.0361663
1.6875	0.881333	0.0839186	0.144	0.0361663
1.7	0.88	0.0834506	0.143667	0.0361156
1.7125	0.879667	0.0833926	0.142667	0.0366924
1.725	0.878667	0.0833926	0.141667	0.0356978
1.7375	0.877667	0.0828151	0.14	0.035171
1.75	0.876333	0.0823428	0.139	0.035171
1.7625	0.875667	0.0823974	0.139	0.0347707
1.775	0.875333	0.081347	0.137333	0.0342394
1.7875	0.874	0.0818719	0.136333	0.0342394
1.8	0.873	0.0818719	0.135333	0.0342394
1.8125	0.872	0.0808764	0.134	0.0337787
1.825	0.872	0.0808764	0.132667	0.0347035
1.8375	0.870333	0.0803513	0.132	0.034176
1.85	0.87	0.0798812	0.131	0.034176
1.8625	0.867	0.0801686	0.130333	0.0336502
1.875	0.865	0.0796178	0.129333	0.0336502
1.8875	0.864333	0.0791033	0.128333	0.0336502
1.9	0.862667	0.0790527	0.127333	0.0336502
1.9125	0.861667	0.0790527	0.126333	0.0336502
1.925	0.860333	0.0795634	0.125667	0.033126
1.9375	0.86	0.0775435	0.124	0.0336006
1.95	0.859667	0.0775263	0.123333	0.0336502
1.9625	0.858	0.0765441	0.122	0.0336006
1.975	0.857	0.0760789	0.120333	0.0330807
1.9875	0.855333	0.0760351	0.119667	0.0325628
2	0.854667	0.0765267	0.118667	0.0325628
2.0125	0.853667	0.0765267	0.118333	0.0330807
2.025	0.853	0.0765441	0.117667	0.033126
2.0375	0.851667	0.0760548	0.118	0.032187
2.05	0.851	0.0755447	0.116333	0.0320832
2.0625	0.849667	0.0750555	0.115667	0.033126
2.075	0.848667	0.075527	0.114333	0.0320832
2.0875	0.847667	0.0740563	0.114333	0.0320832
2.1	0.846667	0.0735957	0.113333	0.0310859
2.1125	0.846	0.074081	0.112667	0.0315647
2.125	0.845	0.0745453	0.112	0.031607
2.1375	0.843333	0.0750355	0.112	0.031607
2.15	0.843667	0.0740563	0.110333	0.0310859
2.1625	0.842	0.074081	0.109667	0.0311341
2.175	0.840667	0.0730571	0.108333	0.0310859
2.1875	0.84	0.0725465	0.108	0.0306105
2.2	0.838667	0.0730571	0.107333	0.0300888
2.2125	0.837	0.0725465	0.107	0.03005
2.225	0.836	0.0725465	0.106	0.03005
2.2375	0.835333	0.0725695	0.105	0.0306105
2.25	0.834667	0.0725971	0.104333	0.0300888
2.2625	0.833333	0.0715705	0.104333	0.0300888
2.275	0.833	0.0710845	0.103333	0.0290918
2.2875	0.831	0.0705479	0.102667	0.0295691
2.3	0.829667	0.070529	0.101333	0.0300888
2.3125	0.828667	0.0710587	0.101	0.0296142
2.325	0.828667	0.0700595	0.1	0.03005
2.3375	0.827	0.0695485	0.0993333	0.0295353
2.35	0.825333	0.069515	0.099	0.0290517
2.3625	0.825	0.0695485	0.098	0.0290517
2.375	0.823667	0.0690604	0.0976667	0.0295691
2.3875	0.823333	0.0690386	0.0976667	0.0285715
2.4	0.822	0.0690217	0.0973333	0.0285365
2.4125	0.820667	0.0690097	0.0966667	0.0285715
2.425	0.819333	0.0680392	0.0956667	0.0285715
2.4375	0.818333	0.0685152	0.0946667	0.0285715
2.45	0.817	0.06755	0.0943333	0.0285365
2.4625	0.814	0.0670895	0.0936667	0.0285715
2.475	0.814333	0.0685736	0.0933333	0.0280951
2.4875	0.813667	0.0670622	0.0923333	0.0275379
2.5	0.812333	0.0670398	0.092	0.0280535
2.5125	0.811	0.0665507	0.0913333	0.0280951
2.525	0.81	0.0660908	0.0903333	0.0275379
2.5375	0.808667	0.0666058	0.0906667	0.0280238
2.55	0.807667	0.0670622	0.09	0.0280535
2.5625	0.807333	0.0655769	0.0896667	0.0275741
2.575	0.805667	0.0660631	0.0883333	0.0275379
2.5875	0.804	0.0640937	0.0883333	0.0275379
2.6	0.803667	0.0655312	0.0873333	0.0275379
2.6125	0.801	0.0635531	0.087	0.0275136
2.625	0.8	0.0630952	0.0863333	0.0275379
2.6375	0.799667	0.0635321	0.0856667	0.0270247
2.65	0.799333	0.0640417	0.0853333	0.0275379
2.6625	0.797	0.0640234	0.085	0.0270555
2.675	0.795667	0.0635321	0.0843333	0.0275379
2.6875	0.794333	0.0640417	0.084	0.0270555
2.7	0.793333	0.0625806	0.0836667	0.0270247
2.7125	0.793	0.062554	0.0826667	0.0260256
2.725	0.791	0.062554	0.0823333	0.0265393
2.7375	0.79	0.0630238	0.0823333	0.0275379
2.75	0.789	0.0630238	0.0816667	0.0265769
2.7625	0.787	0.062554	0.081	0.0270555
2.775	0.787	0.0620967	0.081	0.0270555
2.7875	0.785667	0.0625327	0.0806667	0.0265769
2.8	0.784	0.0615549	0.08	0.0260576
2.8125	0.783667	0.0615332	0.0793333	0.0265393
2.825	0.782667	0.0615332	0.0786667	0.0260256
2.8375	0.781	0.0610246	0.078	0.0265141
2.85	0.779	0.0605558	0.0783333	0.0260064
2.8625	0.778	0.0595567	0.0773333	0.0260064
2.875	0.777333	0.0610437	0.077	0.0255147
2.8875	0.775667	0.0595343	0.077	0.0255147
2.9	0.775333	0.0605172	0.077	0.0255147
2.9125	0.773333	0.0595175	0.076	0.0255147
2.925	0.771667	0.0595343	0.0756667	0.0250267
2.9375	0.770333	0.0590452	0.075	0.0255147
2.95	0.769333	0.0590452	0.0746667	0.0250267
2.9625	0.768667	0.0590113	0.0743333	0.0245425
2.975	0.768333	0.0585178	0.0736667	0.0250267
2.9875	0.766333	0.0585178	0.0733333	0.0255408
3	0.765667	0.0585349	0.0733333	0.0250067

## Sheet: Fig1f
	0mM NaCl		150 mM NaCl
Time (h)	Mean	SD	Mean	SD
0	0.0986667	0.00378594	0.0846667	0.00585947
0.0125	0.1	0.0043589	0.0856667	0.00493288
0.025	0.100667	0.00472582	0.0846667	0.00493288
0.0375	0.1	0.00556776	0.0853333	0.0046188
0.05	0.1	0.00556776	0.0846667	0.00493288
0.0625	0.101	0.00556776	0.084	0.00519615
0.075	0.101333	0.0061101	0.0846667	0.00493288
0.0875	0.101	0.00556776	0.0843333	0.00472582
0.1	0.101667	0.00568624	0.085	0.0052915
0.1125	0.102667	0.00568624	0.085	0.0052915
0.125	0.102667	0.00568624	0.0856667	0.00585947
0.1375	0.103667	0.00568624	0.0856667	0.00585947
0.15	0.102667	0.00568624	0.0856667	0.0061101
0.1625	0.103667	0.00568624	0.0863333	0.00665833
0.175	0.104	0.006245	0.0873333	0.00702377
0.1875	0.104333	0.00585947	0.0883333	0.0085049
0.2	0.104333	0.00585947	0.0896667	0.0105987
0.2125	0.104667	0.00568624	0.0886667	0.0105987
0.225	0.105667	0.00568624	0.084	0.00360555
0.2375	0.105	0.00556776	0.084	0.00360555
0.25	0.105	0.00556776	0.085	0.00360555
0.2625	0.105333	0.0061101	0.085	0.00360555
0.275	0.106333	0.00550757	0.0856667	0.00351188
0.2875	0.106333	0.00550757	0.086	0.00360555
0.3	0.107333	0.00550757	0.0856667	0.00351188
0.3125	0.107333	0.00550757	0.0903333	0.00971253
0.325	0.107333	0.00550757	0.0873333	0.00650641
0.3375	0.107667	0.00550757	0.087	0.0043589
0.35	0.108	0.006	0.087	0.00458258
0.3625	0.108333	0.00602771	0.087	0.00458258
0.375	0.109	0.00655744	0.0876667	0.0051316
0.3875	0.108667	0.0061101	0.088	0.00556776
0.4	0.109	0.00655744	0.088	0.00556776
0.4125	0.108667	0.00602771	0.0883333	0.00568624
0.425	0.108667	0.00602771	0.0886667	0.00416333
0.4375	0.108667	0.00702377	0.0893333	0.00305505
0.45	0.108	0.00655744	0.086	0.007
0.4625	0.109	0.00655744	0.0873333	0.00723418
0.475	0.109	0.00655744	0.087	0.00793725
0.4875	0.109	0.007	0.0866667	0.00757188
0.5	0.108333	0.00750555	0.088	0.00888819
0.5125	0.109	0.008	0.0876667	0.00945163
0.525	0.109333	0.00650641	0.0873333	0.00896289
0.5375	0.108333	0.00650641	0.087	0.00964365
0.55	0.108	0.00655744	0.0873333	0.0100167
0.5625	0.108333	0.00702377	0.087	0.0087178
0.575	0.108	0.007	0.088	0.00964365
0.5875	0.107667	0.00702377	0.0866667	0.0083865
0.6	0.108	0.007	0.087	0.00866025
0.6125	0.108	0.007	0.0873333	0.00896289
0.625	0.108	0.00655744	0.088	0.0087178
0.6375	0.107667	0.00702377	0.0876667	0.0083865
0.65	0.108333	0.0070946	0.0893333	0.0112398
0.6625	0.108667	0.00802081	0.0873333	0.0080829
0.675	0.108333	0.00750555	0.0873333	0.00896289
0.6875	0.109	0.00754983	0.0896667	0.0104083
0.7	0.108667	0.00802081	0.0886667	0.0104083
0.7125	0.108333	0.0080829	0.087	0.00866025
0.725	0.107667	0.00802081	0.088	0.00964365
0.7375	0.107333	0.0080829	0.0876667	0.00929157
0.75	0.107667	0.00763763	0.088	0.00964365
0.7625	0.107667	0.00763763	0.0886667	0.0085049
0.775	0.107	0.00754983	0.0873333	0.00896289
0.7875	0.107	0.00754983	0.0873333	0.0080829
0.8	0.106667	0.00702377	0.087	0.00866025
0.8125	0.107	0.0072111	0.087	0.00866025
0.825	0.106667	0.00665833	0.087	0.0087178
0.8375	0.105333	0.0070946	0.0876667	0.00929157
0.85	0.105667	0.00702377	0.0856667	0.0083865
0.8625	0.105667	0.00702377	0.0866667	0.00750555
0.875	0.105667	0.00665833	0.087	0.00964365
0.8875	0.105667	0.00702377	0.0863333	0.00896289
0.9	0.106	0.00655744	0.087	0.00964365
0.9125	0.105667	0.00665833	0.0863333	0.00896289
0.925	0.105333	0.0070946	0.0866667	0.00929157
0.9375	0.105	0.00655744	0.088	0.0108167
0.95	0.105	0.00655744	0.087	0.00964365
0.9625	0.105333	0.0061101	0.0863333	0.00896289
0.975	0.105333	0.0061101	0.0863333	0.00896289
0.9875	0.105	0.00655744	0.0876667	0.0102144
1	0.105333	0.0061101	0.0866667	0.0092376
1.0125	0.105	0.00655744	0.0863333	0.00896289
1.025	0.105	0.00655744	0.088	0.0108167
1.0375	0.105	0.00655744	0.0866667	0.00929157
1.05	0.105	0.00655744	0.0873333	0.00896289
1.0625	0.104667	0.00665833	0.0866667	0.0092376
1.075	0.104333	0.0061101	0.088	0.00964365
1.0875	0.104667	0.00602771	0.088	0.010583
1.1	0.104667	0.00602771	0.087	0.0104403
1.1125	0.104667	0.00602771	0.087	0.00866025
1.125	0.104667	0.00665833	0.0866667	0.0092376
1.1375	0.104667	0.00602771	0.087	0.00953939
1.15	0.104	0.00655744	0.0866667	0.0083865
1.1625	0.103667	0.00602771	0.087	0.00953939
1.175	0.104667	0.00602771	0.0866667	0.0092376
1.1875	0.103333	0.0061101	0.088	0.010583
1.2	0.104333	0.0061101	0.086	0.00953939
1.2125	0.103333	0.0061101	0.0863333	0.00896289
1.225	0.103333	0.0061101	0.087	0.010583
1.2375	0.103333	0.0061101	0.0863333	0.00986577
1.25	0.103667	0.00602771	0.0863333	0.00986577
1.2625	0.103333	0.0061101	0.0856667	0.0092376
1.275	0.103	0.00655744	0.0866667	0.0102144
1.2875	0.103	0.00655744	0.088	0.0117898
1.3	0.102667	0.00602771	0.0856667	0.0092376
1.3125	0.103	0.00655744	0.086	0.00953939
1.325	0.103667	0.00602771	0.0863333	0.00986577
1.3375	0.103	0.00655744	0.0863333	0.00986577
1.35	0.103	0.00655744	0.0863333	0.00896289
1.3625	0.102667	0.00602771	0.086	0.00953939
1.375	0.103	0.006	0.087	0.0104403
1.3875	0.102667	0.00602771	0.0863333	0.00981495
1.4	0.102333	0.00650641	0.0866667	0.00929157
1.4125	0.102667	0.00602771	0.086	0.00953939
1.425	0.102667	0.00602771	0.086	0.00953939
1.4375	0.102333	0.00650641	0.0866667	0.00929157
1.45	0.102667	0.00650641	0.087	0.0104403
1.4625	0.102667	0.00650641	0.0863333	0.00981495
1.475	0.103	0.006	0.0863333	0.00981495
1.4875	0.102667	0.00650641	0.0863333	0.00896289
1.5	0.102667	0.00650641	0.0866667	0.010116
1.5125	0.102333	0.00702377	0.0863333	0.00896289
1.525	0.102333	0.00650641	0.0866667	0.010116
1.5375	0.102667	0.00650641	0.0866667	0.0092376
1.55	0.102667	0.00650641	0.0876667	0.0102144
1.5625	0.102333	0.00650641	0.0853333	0.0107858
1.575	0.102333	0.00650641	0.087	0.0104403
1.5875	0.102333	0.00650641	0.0853333	0.00981495
1.6	0.102333	0.00602771	0.086	0.00953939
1.6125	0.103	0.00655744	0.087	0.0104403
1.625	0.102333	0.00650641	0.0866667	0.010116
1.6375	0.102667	0.00650641	0.0853333	0.00981495
1.65	0.102667	0.00650641	0.0863333	0.00986577
1.6625	0.102	0.006	0.0873333	0.00986577
1.675	0.102	0.006	0.0866667	0.0092376
1.6875	0.102	0.006	0.087	0.0104403
1.7	0.102	0.006	0.0866667	0.0092376
1.7125	0.102	0.006	0.0873333	0.00986577
1.725	0.101667	0.00650641	0.0866667	0.010116
1.7375	0.102	0.00655744	0.0873333	0.00986577
1.75	0.101667	0.00650641	0.086	0.00953939
1.7625	0.101667	0.00650641	0.0866667	0.0092376
1.775	0.101667	0.00650641	0.087	0.00953939
1.7875	0.101667	0.00650641	0.0856667	0.0092376
1.8	0.101667	0.00650641	0.0853333	0.00896289
1.8125	0.101667	0.00650641	0.0853333	0.00896289
1.825	0.101667	0.00650641	0.0856667	0.0092376
1.8375	0.101667	0.00650641	0.086	0.00953939
1.85	0.101333	0.00650641	0.085	0.00953939
1.8625	0.102333	0.0051316	0.086	0.00953939
1.875	0.101333	0.00650641	0.0863333	0.00986577
1.8875	0.101667	0.00650641	0.0866667	0.0102144
1.9	0.101667	0.00650641	0.086	0.00953939
1.9125	0.101333	0.00550757	0.086	0.00953939
1.925	0.101333	0.00650641	0.0863333	0.00986577
1.9375	0.101	0.006	0.086	0.00953939
1.95	0.101	0.006	0.0856667	0.0092376
1.9625	0.101333	0.00650641	0.0866667	0.0102144
1.975	0.1	0.006	0.0863333	0.00981495
1.9875	0.101	0.006	0.0856667	0.0092376
2	0.101333	0.00602771	0.0856667	0.0092376
2.0125	0.101	0.006	0.0863333	0.00981495
2.025	0.101	0.006	0.086	0.00953939
2.0375	0.101	0.006	0.086	0.00953939
2.05	0.101	0.006	0.086	0.00953939
2.0625	0.100667	0.00602771	0.0856667	0.0092376
2.075	0.101	0.006	0.0863333	0.00986577
2.0875	0.1	0.006	0.086	0.00953939
2.1	0.100667	0.00602771	0.0856667	0.0092376
2.1125	0.100667	0.00602771	0.087	0.0104403
2.125	0.1	0.006	0.0866667	0.010116
2.1375	0.1	0.006	0.086	0.00953939
2.15	0.100667	0.00650641	0.086	0.00953939
2.1625	0.1	0.006	0.0866667	0.010116
2.175	0.1	0.006	0.0856667	0.0092376
2.1875	0.1	0.006	0.0866667	0.010116
2.2	0.0996667	0.00650641	0.087	0.0104403
2.2125	0.0996667	0.00650641	0.086	0.00953939
2.225	0.0993333	0.00650641	0.0863333	0.00896289
2.2375	0.099	0.006	0.086	0.00953939
2.25	0.0993333	0.00650641	0.0863333	0.00981495
2.2625	0.0993333	0.00550757	0.0866667	0.010116
2.275	0.099	0.006	0.086	0.00953939
2.2875	0.099	0.006	0.086	0.00953939
2.3	0.099	0.006	0.086	0.00953939
2.3125	0.099	0.006	0.0863333	0.00981495
2.325	0.099	0.006	0.086	0.00953939
2.3375	0.099	0.006	0.0863333	0.00981495
2.35	0.099	0.006	0.087	0.010583
2.3625	0.099	0.006	0.0863333	0.00981495
2.375	0.0986667	0.00602771	0.0863333	0.00981495
2.3875	0.099	0.006	0.0866667	0.010116
2.4	0.099	0.006	0.0856667	0.00929157
2.4125	0.099	0.006	0.086	0.00953939
2.425	0.0986667	0.00602771	0.086	0.00953939
2.4375	0.099	0.006	0.0853333	0.00981495
2.45	0.099	0.006	0.085	0.00953939
2.4625	0.099	0.006	0.086	0.00953939
2.475	0.0983333	0.00550757	0.086	0.00953939
2.4875	0.0983333	0.00550757	0.085	0.00953939
2.5	0.0983333	0.00550757	0.0866667	0.010116
2.5125	0.0983333	0.00550757	0.0863333	0.00981495
2.525	0.0983333	0.00550757	0.085	0.00953939
2.5375	0.0986667	0.00602771	0.086	0.00953939
2.55	0.0983333	0.00550757	0.0856667	0.010116
2.5625	0.0973333	0.00550757	0.0853333	0.00896289
2.575	0.0983333	0.00550757	0.085	0.00953939
2.5875	0.0983333	0.00550757	0.085	0.00953939
2.6	0.0983333	0.00550757	0.0853333	0.00896289
2.6125	0.0983333	0.00550757	0.085	0.00953939
2.625	0.0983333	0.00550757	0.085	0.00953939
2.6375	0.0983333	0.00550757	0.0856667	0.0092376
2.65	0.0983333	0.00550757	0.0853333	0.00981495
2.6625	0.0983333	0.00550757	0.085	0.00953939
2.675	0.0993333	0.00416333	0.085	0.00953939
2.6875	0.0986667	0.00472582	0.085	0.00953939
2.7	0.0993333	0.00404145	0.085	0.00953939
2.7125	0.099	0.00458258	0.085	0.00953939
2.725	0.0986667	0.00503322	0.085	0.00953939
2.7375	0.0983333	0.00416333	0.085	0.00953939
2.75	0.0976667	0.00503322	0.0853333	0.00981495
2.7625	0.099	0.0043589	0.085	0.00953939
2.775	0.099	0.0043589	0.085	0.00953939
2.7875	0.0993333	0.00321455	0.0856667	0.0092376
2.8	0.099	0.0043589	0.085	0.00953939
2.8125	0.101333	0.00378594	0.085	0.00953939
2.825	0.0983333	0.0051316	0.0853333	0.00981495
2.8375	0.0983333	0.00416333	0.0853333	0.00981495
2.85	0.098	0.00556776	0.085	0.00953939
2.8625	0.0986667	0.00404145	0.0853333	0.00896289
2.875	0.0976667	0.00503322	0.085	0.00953939
2.8875	0.0996667	0.00378594	0.085	0.00953939
2.9	0.0986667	0.00503322	0.085	0.00953939
2.9125	0.0983333	0.00450925	0.085	0.00953939
2.925	0.0986667	0.00378594	0.0853333	0.00896289
2.9375	0.101	0.0034641	0.0853333	0.00981495
2.95	0.098	0.00458258	0.0856667	0.0092376
2.9625	0.0986667	0.00378594	0.0853333	0.00896289
2.975	0.099	0.0034641	0.085	0.00953939
2.9875	0.0983333	0.00416333	0.0856667	0.0092376
3	0.0996667	0.00288675	0.085	0.00953939

## Sheet: Fig1g
0mM NaCl			150 mM NaCl
Time (h)	Mean	SD	Time (h)	Mean	SD
0	322.209	15.5712	0	418.94	31.475
0.0555556	517.168	6.90449	0.0555556	523.256	39.0309
0.111111	596.917	10.1571	0.0833333	517.467
0.166667	671.273	2.68347	0.111111	558.988	30.7436
0.194444	725.28		0.138889	569.916
0.231481	783.048	20.5346	0.194444	584.391	27.3577
0.277778	808.085		0.25	565.844	25.0965
0.305556	821.222	37.0064	0.305556	593.107	29.6376
0.361111	842.218	61.5613	0.361111	605.446	21.8515
0.416667	924.695	45.672	0.416667	601.241	15.5248
0.444444	938.935		0.472222	603.052	54.036
0.472222	947.102	14.4356	0.527778	646.602	9.13228
0.527778	1028.44		0.555556	589.652
0.555556	997.798	33.5416	0.583333	621.495	7.36876
0.583333	923.715		0.611111	575.54
0.638889	1026.49		0.638889	630.287
0.666667	1075.58		0.675926	630.164	15.1839
0.694444	1099.62		0.722222	597.723	17.3312
0.722222	1057.3		0.75	645.264
0.75	1090.74		0.777778	582.49	91.5357
0.777778	1206.33		0.805556	649.668
0.833333	1164.17	81.7747	0.833333	609.341	55.0348
0.888889	1238.55		0.888889	629.272	25.551
0.916667	1174.17	14.4851	0.944444	619.194	48.0693
0.944444	1229.39		1	636.271	27.4865
1	1192.14	42.6951	1.06481	632.177	54.1101
1	1253.01		1.11111	652.629	27.7872
1.05556	1244.24		1.13889	628.716
1.08333	1347.84		1.16667	671.364	9.78636
1.11111	1271.22	36.9499	1.19444	613.957
1.16667	1323.25	49.2666	1.22222	665.672	39.4184
1.22222	1327.57	47.7898	1.25	653.035
1.25	1319.04		1.27778	654.503
1.30556	1334.68	69.1809	1.30556	596.56	8.47043
1.38889	1309.3	53.277	1.33333	631.23
1.38889	1329.53		1.36111	651.038	13.1274
1.47222	1335.93		1.38889	637.032
1.58333	1393.93	29.7869	1.41667	590.482	54.5193
1.52778	1505.29		1.44444	656.357
1.55556	1511.39		1.47222	656.575	36.5574
1.61111	1456.11		1.52778	649.15	77.1437
1.63889	1388.65		1.58333	650.525	57.3334
1.69444	1420.15	121.113	1.63889	639.644	18.5071
1.75	1428.42	58.5308	1.66667	694.471
1.83333	1392.98		1.69444	689.439	19.2489
1.86111	1377.12	56.6888	1.72222	714.939
1.91667	1468.16	6.02101	1.75	658.178	9.96879
			1.77778	656.003
			1.80556	707.349	27.5517
			1.83333	690.81
			1.86111	669.737	71.4319
			1.90278	675.325	55.5256
			1.94444	708.461	46.8465

## Sheet: Fig1h
0mM NaCl			150 mM NaCl
Time (h)	Mean (nm)	SD	Time (h)	Mean (nm)	SD
0	113.283	32.0472	0	397.634	96.9641
0.055556	117.256	32.4743	0.0722222	635.29	91.4487
0.111111	126.184	35.4598	0.127778	761.622	87.0307
0.166667	135.959	25.2258	0.186111	817.124	145.148
0.222222	143.495	31.8285	0.244444	853.371
0.277778	149.509	22.8532	0.302778	985.507	222.785
0.333333	136.842	7.781	0.361111	1013.94	222.159
0.388889	136.153	5.62433	0.419444	1080.48	284.271
0.444444	163.55	39.4014	0.477778	1135.99	91.4996
0.5	156.755	25.1676	0.536111	1175.11	73.4543
0.583333	184.019	24.2799	0.591667	1284.09	115.301
0.638889	175.278	30.4484	0.65	1144.63	430.388
0.694444	172.034	30.2798	0.708333	1281.06	137.122
0.75	182.875	38.019	0.766667	1288.75
0.805556	167.966	11.1384	0.880556	1334.72	390.959
0.861111	187.741	30.9636	0.938889	1393.13	23.0517
0.916667	185.627	17.6914	1.02222	1371.53
0.972222	189.297	34.6273	1.08056	1360.08	349.48
1.02778	220.939		1.13889	1523.82	53.2734
1.08333	205.058	41.102	1.19722	1475.3	68.5328
1.16667	249.02		1.31389	1487.77	139.682
1.22222	208.56	38.5635	1.42222
1.27778	207.043	32.5408	1.53056	1558.55	17.508
1.33333	209.101	22.4338	1.58611	1639.68	102.969
1.38889	214.351	26.7529
1.44444	230.656	21.0732
1.5	228.003	24.0714
1.55556	224.096	30.3288

## Sheet: Fig1i
0mM NaCl			150 mM NaCl
Time (h)	Mean (nm)	SD	Time (h)	Mean (nm)	SD
0	216.988	25.5143	0	203.03	35.6613
0.055556	338.438	50.7926	0.055556	317.306	45.1779
0.111111	409.227	73.8262	0.111111	383.5	28.9744
0.166667	495.664	118.392	0.138889	378.455
0.194444	432.601		0.166667	420.912	12.677
0.222222	571.82	190.403	0.222222	218.593	309.135
0.25	457.332		0.277778	509.657	29.2022
0.277778	739.86	287.861	0.333333	505.904	17.2287
0.305556	558.922		0.361111	523.708
0.333333	682.433	232.422	0.388889	603.334
0.361111	521.398		0.416667	274.805	388.63
0.388889	741.711	195.694	0.444444	605.498
0.416667	603.043		0.472222	585.214
0.444444	850.484	346.462	0.5	445.834
0.5	963.18		0.527778	593.495
0.527778	593.495		0.583333	665.759
0.055556	1267.05		0.638889	592.937	113.019
0.583333	665.759		0.694444	722.508
0.638889	716.718	62.0352	0.75	953.169
0.694444	962.567	340.903	0.805556	804.698
0.75	1042.12	125.788	0.861111	781.178
0.777778	819.245		0.916667	861.043	76.1773
0.805556	966.344	228.602	0.972222	710.936
0.833333	849.319		1.02778	502.866
0.861111	984.264	287.207	1.05556	744.768
0.888889	835.175		1.08333	903.964
0.916667	979.784	244.102	1.16667	1027.72
0.944444	906.693		1.19444	537.684
0.972222	1289.66		1.22222
1	880.042		1.25	565.054
1.02778	1484.18		1.27778
1.05556	991.735		1.33333
1.08333	1420.27	730.17	1.38889	1015.55
1.11111	996.049		1.44444	532.496
1.13889	1392.72		1.5	404.204
1.16667	1027.72		1.55556	1040.38
1.19444	1140.53	427.371	1.63889	982.759
1.22222			1.69444
1.25	1153.71		1.75	1165.06
1.27778	1648.75
1.30556	1021.4
1.33333
1.36111	1073.24
1.38889	1015.55
1.41667	1146.12
1.44444
1.47222	1415.43
1.5	1412.76
1.55556	1305.67	250.274
1.61111	1237.29	37.0948
1.63889	982.759
1.66667	892.846
