# Supplementary material for: A generic approach to study the kinetics of liquid–liquid phase separation under near-native conditions
Source: Commun Biol. 2021 Jan 19;4:77. doi: 10.1038/s42003-020-01596-8 (PMC7815728; doi:10.1038/s42003-020-01596-8)
Supplement: Supplementary file 5 — Supplementary Data 2 [file 42003_2020_1596_MOESM5_ESM.xlsx]

## Sheet: Fig2d
	TDP-43 LCD 0 mM NaCl				TDP-43 LCD 150 mM NaCl
Time (h)	Mean OD 600 (a.u.)	SD		Time (h)	Mean OD 600 (a.u.)	SD
0.001111	0.474333	0.026386		0.001111	1.189	0.0094163
0.021389	0.648667	0.0268494		0.021389	1.16233	0.00758654
0.041667	0.778333	0.0277769		0.041667	1.12867	0.0113235
0.061944	0.921667	0.0268494		0.061944	1.10133	0.0132749
0.082222	0.977333	0.0277769		0.082222	1.079	0.0175689
0.1025	0.976	0.0176635		0.1025	1.05333	0.0209815
0.122778	0.978	0.0356931		0.122778	1.02167	0.0269485
0.143056	0.965	0.027313		0.143056	0.984	0.031209
0.163333	0.945667	0.0254602		0.163333	0.944	0.0368058
0.183611	0.895333	0.00590668		0.183611	0.895	0.0387556
0.203889	0.871667	0.0254602		0.203889	0.853333	0.0380555
0.224167	0.816	0.0245357		0.224167	0.808333	0.0441538
0.244444	0.773333	0.0277769		0.244444	0.775	0.0473075
0.264722	0.712333	0.0277769		0.264722	0.744333	0.0532249
0.285	0.665333	0.0277769		0.285	0.716	0.0564978
0.305278	0.633	0.0413038		0.305278	0.692667	0.0619372
0.325556	0.585333	0.0277769		0.325556	0.664333	0.066735
0.345833	0.547333	0.0277769		0.345833	0.641667	0.0694086
0.366111	0.521333	0.0277769		0.366111	0.620333	0.0705423
0.386389	0.488667	0.028241		0.386389	0.603667	0.0741725
0.406667	0.465333	0.0277769		0.406667	0.590667	0.0745043
0.426944	0.441333	0.0277769		0.426944	0.576667	0.0731452
0.447222	0.424667	0.028241		0.447222	0.564	0.0702187
0.4675	0.408333	0.026386		0.4675	0.552333	0.0693077
0.487778	0.396667	0.028241		0.487778	0.542	0.065909
0.508056	0.375333	0.026386		0.508056	0.533667	0.0640902
0.528333	0.367333	0.0236126		0.528333	0.525	0.0623912
0.548611	0.363	0.027313		0.548611	0.517667	0.0617216
0.568889	0.349	0.025923		0.568889	0.512	0.0601498
0.589167	0.342	0.027313		0.589167	0.506333	0.0571217
0.609444	0.336333	0.0277769		0.609444	0.500333	0.0555958
0.629722	0.329667	0.028241		0.629722	0.495667	0.0540946
0.65	0.322333	0.0277769		0.65	0.492333	0.051938
0.670278	0.318333	0.0277769		0.670278	0.489333	0.0502416
0.690556	0.312	0.0287054		0.690556	0.485333	0.0493986
0.710833	0.309333	0.0277769		0.710833	0.482333	0.0481756
0.731111	0.305333	0.0277769		0.731111	0.480333	0.0482102
0.751389	0.306333	0.0277769		0.751389	0.478333	0.0473943
0.771667	0.307	0.0287054		0.771667	0.478	0.0462673
0.791944	0.304333	0.0277769		0.791944	0.479	0.0430116
0.812222	0.304333	0.026386		0.812222	0.480667	0.0442895
0.8325	0.304667	0.028241		0.8325	0.480667	0.0438203
0.852778	0.303667	0.0296348		0.852778	0.48	0.0439394
0.873056	0.303667	0.028241		0.873056	0.479333	0.0446493
0.893333	0.299	0.0287054		0.893333	0.479	0.0449222
0.913611	0.298667	0.028241		0.913611	0.477333	0.0446493
0.933889	0.296333	0.026386		0.933889	0.478	0.0431509
0.954167	0.295	0.025923		0.954167	0.477	0.0423635
0.974444	0.297333	0.026386		0.974444	0.478	0.0429496
0.994722	0.297333	0.0277769		0.994722	0.477	0.0427629
1.015	0.299	0.027313		1.015	0.477	0.0427629
1.03528	0.299333	0.0277769		1.03528	0.476	0.0425911
1.05556	0.299333	0.0277769		1.05556	0.476333	0.0427421
1.07583	0.298333	0.0277769		1.07583	0.475667	0.0422795
1.09611	0.298333	0.0277769		1.09611	0.475	0.0424343
1.11639	0.298333	0.0277769		1.11639	0.474333	0.0418277
1.13667	0.297333	0.0277769		1.13667	0.474	0.0422926
1.15694	0.297667	0.028241		1.15694	0.474	0.0415291
1.17722	0.297333	0.0277769		1.17722	0.473333	0.0418277
1.1975	0.298333	0.0277769		1.1975	0.473	0.0415291
1.21778	0.299333	0.0277769		1.21778	0.472667	0.0412338
1.23806	0.299333	0.0277769		1.23806	0.472667	0.0412338
1.25833	0.300333	0.0277769		1.25833	0.472333	0.0410636
1.27861	0.302333	0.0277769		1.27861	0.472333	0.0410636
1.29889	0.299333	0.0277769		1.29889	0.472	0.0415291
1.31917	0.299333	0.0277769		1.31917	0.471667	0.0412338
1.33944	0.298667	0.028241		1.33944	0.471	0.0429263
1.35972	0.298667	0.028241		1.35972	0.471	0.0421663
1.38	0.299333	0.0277769		1.38	0.471	0.0422926
1.40028	0.300333	0.0277769		1.40028	0.470667	0.0426328
1.42056	0.301333	0.0277769		1.42056	0.470667	0.0426328
1.44083	0.300333	0.0277769		1.44083	0.470333	0.0424604
1.46111	0.299667	0.028241		1.46111	0.471	0.0429263
1.48139	0.299667	0.028241		1.48139	0.471	0.0429263
1.50167	0.302333	0.0277769		1.50167	0.470667	0.0426328
1.52194	0.301333	0.0277769		1.52194	0.471	0.0429263
1.54222	0.301333	0.0277769		1.54222	0.470667	0.0426328
1.5625	0.300667	0.028241		1.5625	0.470333	0.0424604
1.58278	0.301333	0.0277769		1.58278	0.470667	0.0426328
1.60306	0.301333	0.0277769		1.60306	0.470667	0.0427577
1.62333	0.299667	0.028241		1.62333	0.470667	0.0427577
1.64361	0.300667	0.028241		1.64361	0.470667	0.0427577
1.66389	0.301333	0.0277769		1.66389	0.470333	0.0424604
1.68417	0.300667	0.028241		1.68417	0.470333	0.0424604
1.70444	0.300667	0.028241		1.70444	0.470667	0.0427577
1.72472	0.301667	0.028241		1.72472	0.470333	0.0424604
1.745	0.302333	0.0277769		1.745	0.470667	0.0427577
1.76528	0.302667	0.028241		1.76528	0.470333	0.0424604
1.78556	0.301667	0.028241		1.78556	0.47	0.0422926
1.80583	0.306333	0.0277769		1.80583	0.470667	0.0427577
1.82611	0.303333	0.0277769		1.82611	0.470333	0.0424604
1.84639	0.301667	0.028241		1.84639	0.470667	0.0427577
1.86667	0.301667	0.028241		1.86667	0.47	0.0422926
1.88694	0.303333	0.0277769		1.88694	0.470333	0.0424604
1.90722	0.301667	0.028241		1.90722	0.471	0.0430581
1.9275	0.302667	0.028241		1.9275	0.470333	0.0425937
1.94778	0.301667	0.028241		1.94778	0.470333	0.0425937
1.96806	0.302667	0.028241		1.96806	0.470333	0.0425937
1.98833	0.302667	0.028241		1.98833	0.470667	0.0427577
2.00861	0.303333	0.0277769		2.00861	0.470333	0.0425937
2.02889	0.303333	0.0277769		2.02889	0.470667	0.0427577
2.04917	0.302667	0.028241		2.04917	0.470333	0.0425937
2.06944	0.302667	0.028241		2.06944	0.470333	0.0425937
2.08972	0.303333	0.0277769		2.08972	0.470333	0.0425937
2.11	0.302667	0.028241		2.11	0.470333	0.0425937
2.13028	0.302667	0.028241		2.13028	0.470667	0.0428978
2.15056	0.302667	0.028241		2.15056	0.470667	0.0428978
2.17083	0.302667	0.028241		2.17083	0.471	0.0432049
2.19111	0.302667	0.028241		2.19111	0.471333	0.043515
2.21139	0.302667	0.028241		2.21139	0.471667	0.0438279
2.23167	0.302667	0.028241		2.23167	0.471333	0.043515
2.25194	0.302667	0.028241		2.25194	0.471667	0.0440025
2.27222	0.302667	0.028241		2.27222	0.472667	0.0447834
2.2925	0.303333	0.0277769		2.2925	0.472333	0.0446493
2.31278	0.302667	0.028241		2.31278	0.472667	0.0447834
2.33306	0.302667	0.028241		2.33306	0.472	0.0443246
2.35333	0.302667	0.028241		2.35333	0.472667	0.0447834
2.37361	0.302667	0.028241		2.37361	0.472	0.0443246
2.39389	0.302667	0.028241		2.39389	0.472333	0.0446493
2.41417	0.302667	0.028241		2.41417	0.472333	0.0446493
2.43444	0.302667	0.028241		2.43444	0.472	0.0443246
2.45472	0.302667	0.028241		2.45472	0.473333	0.0446493
2.475	0.302667	0.028241		2.475	0.471667	0.0447834
2.49528	0.302667	0.028241		2.49528	0.471667	0.0447834
2.51556	0.302667	0.028241		2.51556	0.472667	0.0447834
2.53583	0.302667	0.028241		2.53583	0.472	0.0443246
2.55611	0.302667	0.028241		2.55611	0.471667	0.0447834
2.57639	0.302667	0.028241		2.57639	0.474333	0.0424918
2.59667	0.302667	0.028241		2.59667	0.473667	0.04282
2.61694	0.302667	0.028241		2.61694	0.474	0.0423635
2.63722	0.302667	0.028241		2.63722	0.473667	0.04282
2.6575	0.302667	0.028241		2.6575	0.474	0.0423635
2.67778	0.302667	0.028241		2.67778	0.474	0.0423635
2.69806	0.302667	0.028241		2.69806	0.473333	0.0419073
2.71833	0.302667	0.028241		2.71833	0.473333	0.0419073
2.73861	0.302667	0.028241		2.73861	0.473667	0.0420344
2.75889	0.302667	0.028241		2.75889	0.474	0.0423635
2.77917	0.302667	0.028241		2.77917	0.474	0.0423635
2.79944	0.302667	0.028241		2.79944	0.473	0.0423635
2.81972	0.302667	0.028241		2.81972	0.475	0.0396316
2.84	0.302667	0.028241		2.84	0.476	0.0396316
2.86028	0.302667	0.028241		2.86028	0.476	0.0396316
2.88056	0.302667	0.028241		2.88056	0.476	0.0396316
2.90083	0.302667	0.028241		2.90083	0.476	0.0396316
2.92111	0.302667	0.028241		2.92111	0.476	0.0396316
2.94139	0.302667	0.028241		2.94139	0.475	0.0396316
2.96167	0.302667	0.028241		2.96167	0.476333	0.0391777
2.98194	0.302667	0.028241		2.98194	0.476	0.0388416
3.00222	0.302667	0.028241		3.00222	0.475	0.0396316

## Sheet: Fig2e
	NUP98 LCD 0 mM NaCl				NUP 98 LCD 150 mM NaCl
Time (h)	Mean OD 600 (a.u)	SD		Time (h)	Mean OD 600 (a.u.)	SD
0.001111	0.325667	0.0151767		0.001111	0.179	0.00588784
0.021389	0.326333	0.0149778		0.021389	0.209667	0.00821922
0.041667	0.324	0.0168226		0.041667	0.232333	0.00849837
0.061944	0.319333	0.015695		0.061944	0.241667	0.00837987
0.082222	0.315	0.0158745		0.082222	0.243	0.00828654
0.1025	0.309	0.0141774		0.1025	0.240333	0.00821922
0.122778	0.303667	0.016773		0.122778	0.236667	0.00837987
0.143056	0.294667	0.0195021		0.143056	0.232	0.00828654
0.163333	0.287	0.0191572		0.163333	0.230667	0.00849837
0.183611	0.284667	0.0168622		0.183611	0.222333	0.00736357
0.203889	0.275	0.0191572		0.203889	0.216333	0.00821922
0.224167	0.268333	0.0190875		0.224167	0.210667	0.00817856
0.244444	0.262	0.0191572		0.244444	0.204667	0.00837987
0.264722	0.257667	0.0167432		0.264722	0.201333	0.00821922
0.285	0.247333	0.0189297		0.285	0.196	0.00816497
0.305278	0.241667	0.0196554		0.305278	0.19	0.00828654
0.325556	0.233333	0.0200333		0.325556	0.184333	0.00849837
0.345833	0.226333	0.0200333		0.345833	0.179	0.00864099
0.366111	0.224667	0.0155349		0.366111	0.177	0.00816497
0.386389	0.213	0.0192873		0.386389	0.170667	0.00837987
0.406667	0.209	0.0182483		0.406667	0.166333	0.00821922
0.426944	0.204667	0.016773		0.426944	0.162333	0.00821922
0.447222	0.199333	0.0162891		0.447222	0.158333	0.00849837
0.4675	0.194667	0.0160728		0.4675	0.155667	0.00837987
0.487778	0.189	0.0166433		0.487778	0.151667	0.00817856
0.508056	0.184667	0.0162583		0.508056	0.149333	0.00821922
0.528333	0.180333	0.0155027		0.528333	0.140333	0.00471405
0.548611	0.176	0.0151327		0.548611	0.137333	0.00471405
0.568889	0.171333	0.0161967		0.568889	0.134333	0.00471405
0.589167	0.167	0.0163707		0.589167	0.131333	0.00471405
0.609444	0.166333	0.0152753		0.609444	0.130333	0.00471405
0.629722	0.164667	0.0160728		0.629722	0.128333	0.00471405
0.65	0.160667	0.0155349		0.65	0.125333	0.00471405
0.670278	0.158	0.0158745		0.670278	0.125	0.00408248
0.690556	0.154333	0.015695		0.690556	0.124	0.00408248
0.710833	0.151667	0.0155349		0.710833	0.122667	0.00418994
0.731111	0.149667	0.0155349		0.731111	0.121567	0.00397185
0.751389	0.147333	0.015695		0.751389	0.120667	0.00402768
0.771667	0.145	0.0153948		0.771667	0.12	0.00424264
0.791944	0.143667	0.0155349		0.791944	0.118667	0.00471405
0.812222	0.142	0.0153948		0.812222	0.117667	0.00471405
0.8325	0.140667	0.0155349		0.8325	0.117667	0.00471405
0.852778	0.138667	0.0155349		0.852778	0.116	0.00496655
0.873056	0.136667	0.0155349		0.873056	0.115667	0.00471405
0.893333	0.134667	0.0155349		0.893333	0.114667	0.00471405
0.913611	0.132667	0.0155349		0.913611	0.113667	0.00471405
0.933889	0.130667	0.0155349		0.933889	0.113667	0.00471405
0.954167	0.128667	0.0155349		0.954167	0.112667	0.00471405
0.974444	0.126667	0.0155349		0.974444	0.111667	0.00471405
0.994722	0.124667	0.0155349		0.994722	0.111667	0.00471405
1.015	0.122667	0.0155349		1.015	0.110667	0.00471405
1.03528	0.120667	0.0155349		1.03528	0.110667	0.00471405
1.05556	0.119	0.0153948		1.05556	0.109667	0.00471405
1.07583	0.118	0.0153948		1.07583	0.109667	0.00471405
1.09611	0.117	0.0153948		1.09611	0.108667	0.00471405
1.11639	0.116	0.0153948		1.11639	0.108667	0.00471405
1.13667	0.115	0.0153948		1.13667	0.108667	0.00471405
1.15694	0.114	0.0153948		1.15694	0.107667	0.00471405
1.17722	0.113333	0.0152753		1.17722	0.107667	0.00471405
1.1975	0.112833	0.0154623		1.1975	0.107667	0.00471405
1.21778	0.111667	0.0153324		1.21778	0.107	0.00496655
1.23806	0.111167	0.0153324		1.23806	0.107667	0.00471405
1.25833	0.110667	0.0153324		1.25833	0.107667	0.00471405
1.27861	0.110167	0.0153324		1.27861	0.107	0.00496655
1.29889	0.109667	0.0153324		1.29889	0.107	0.00496655
1.31917	0.109	0.0153948		1.31917	0.107	0.00496655
1.33944	0.1085	0.0155483		1.33944	0.107	0.00496655
1.35972	0.108333	0.0152753		1.35972	0.107	0.00496655
1.38	0.10825	0.0151389		1.38	0.107	0.00496655
1.40028	0.108167	0.0150028		1.40028	0.106333	0.00524934
1.42056	0.108	0.0147309		1.42056	0.106333	0.00524934
1.44083	0.108	0.0147309		1.44083	0.106333	0.00524934
1.46111	0.108	0.0147309		1.46111	0.106333	0.00524934
1.48139	0.108	0.0147309		1.48139	0.106333	0.00524934
1.50167	0.108	0.0147309		1.50167	0.106333	0.00524934
1.52194	0.108	0.0147309		1.52194	0.106333	0.00524934
1.54222	0.108167	0.0150028		1.54222	0.106333	0.00524934
1.5625	0.108	0.0147309		1.5625	0.106333	0.00524934
1.58278	0.108	0.0147309		1.58278	0.106333	0.00524934
1.60306	0.108	0.0147309		1.60306	0.106333	0.00524934
1.62333	0.108	0.0147309		1.62333	0.105667	0.00555778
1.64361	0.108	0.0147309		1.64361	0.105667	0.00555778
1.66389	0.108	0.0147309		1.66389	0.105667	0.00555778
1.68417	0.108	0.0147309		1.68417	0.105667	0.00555778
1.70444	0.108	0.0147309		1.70444	0.105667	0.00555778
1.72472	0.108	0.0147309		1.72472	0.105667	0.00555778
1.745	0.108	0.0147309		1.745	0.105667	0.00555778
1.76528	0.108	0.0147309		1.76528	0.105667	0.00555778
1.78556	0.108	0.0147309		1.78556	0.105667	0.00555778
1.80583	0.108	0.0147309		1.80583	0.105667	0.00555778
1.82611	0.108	0.0147309		1.82611	0.105667	0.00555778
1.84639	0.108	0.0147309		1.84639	0.105667	0.00555778
1.86667	0.108	0.0147309		1.86667	0.105667	0.00555778
1.88694	0.108	0.0147309		1.88694	0.105667	0.00555778
1.90722	0.108	0.0147309		1.90722	0.105667	0.00555778
1.9275	0.108	0.0147309		1.9275	0.105667	0.00555778
1.94778	0.108	0.0147309		1.94778	0.105667	0.00555778
1.96806	0.108	0.0147309		1.96806	0.105	0.00588784
1.98833	0.108	0.0147309		1.98833	0.105667	0.00555778
2.00861	0.108	0.0147309		2.00861	0.105	0.00588784
2.02889	0.108	0.0147309		2.02889	0.105	0.00588784
2.04917	0.108	0.0147309		2.04917	0.105667	0.00555778
2.06944	0.108	0.0147309		2.06944	0.105667	0.00555778
2.08972	0.108	0.0147309		2.08972	0.105667	0.00555778
2.11	0.108	0.0147309		2.11	0.105667	0.00555778
2.13028	0.108	0.0147309		2.13028	0.105	0.00588784
2.15056	0.108	0.0147309		2.15056	0.105	0.00588784
2.17083	0.108	0.0147309		2.17083	0.105667	0.00555778
2.19111	0.108	0.0147309		2.19111	0.105	0.00588784
2.21139	0.108	0.0147309		2.21139	0.105	0.00588784
2.23167	0.108	0.0147309		2.23167	0.105	0.00588784
2.25194	0.108	0.0147309		2.25194	0.105	0.00588784
2.27222	0.108	0.0147309		2.27222	0.105	0.00588784
2.2925	0.108	0.0147309		2.2925	0.105	0.00588784
2.31278	0.108	0.0147309		2.31278	0.105	0.00588784
2.33306	0.108	0.0147309		2.33306	0.105	0.00588784
2.35333	0.108	0.0147309		2.35333	0.105	0.00588784
2.37361	0.108	0.0147309		2.37361	0.105	0.00588784
2.39389	0.108	0.0147309		2.39389	0.105	0.00588784
2.41417	0.108	0.0147309		2.41417	0.105	0.00588784
2.43444	0.108	0.0147309		2.43444	0.105	0.00588784
2.45472	0.108	0.0147309		2.45472	0.105	0.00588784
2.475	0.108	0.0147309		2.475	0.105	0.00588784
2.49528	0.108	0.0147309		2.49528	0.105	0.00588784
2.51556	0.108	0.0147309		2.51556	0.105667	0.00555778
2.53583	0.108	0.0147309		2.53583	0.105	0.00588784
2.55611	0.108	0.0147309		2.55611	0.105	0.00588784
2.57639	0.108	0.0147309		2.57639	0.105	0.00588784
2.59667	0.108	0.0147309		2.59667	0.105	0.00588784
2.61694	0.108	0.0147309		2.61694	0.105	0.00588784
2.63722	0.108	0.0147309		2.63722	0.105	0.00588784
2.6575	0.108	0.0147309		2.6575	0.105	0.00588784
2.67778	0.108	0.0147309		2.67778	0.105	0.00588784
2.69806	0.108	0.0147309		2.69806	0.105	0.00588784
2.71833	0.108	0.0147309		2.71833	0.105	0.00588784
2.73861	0.108	0.0147309		2.73861	0.105	0.00588784
2.75889	0.108	0.0147309		2.75889	0.105	0.00588784
2.77917	0.108	0.0147309		2.77917	0.105	0.00588784
2.79944	0.108	0.0147309		2.79944	0.105	0.00588784
2.81972	0.108	0.0147309		2.81972	0.105	0.00588784
2.84	0.108	0.0147309		2.84	0.105	0.00588784
2.86028	0.108	0.0147309		2.86028	0.105	0.00588784
2.88056	0.108	0.0147309		2.88056	0.105	0.00588784
2.90083	0.108	0.0147309		2.90083	0.105	0.00588784
2.92111	0.108	0.0147309		2.92111	0.105	0.00588784
2.94139	0.108	0.0147309		2.94139	0.105	0.00588784
2.96167	0.108	0.0147309		2.96167	0.105	0.00588784
2.98194	0.108	0.0147309		2.98194	0.105	0.00588784
3.00222	0.108	0.0147309		3.00222	0.105	0.00588784

## Sheet: Fig2f
ERD14 0 mM NaCl				ERD14 150 mM NaCl
Time (h)	Mean radius (nm)	SD		Time (h)	Mean radius (nm)	SD
0	0.1145	0.00494975		0	0.289	0.0565685
0.005556	0.106	0.00141421		0.005556	0.286	0.0537401
0.011111	0.104	0.00565685		0.011111	0.2975	0.0586899
0.016667	0.1025	0.00777817		0.016667	0.3205	0.0714178
0.022222	0.099	0.00424264		0.022222	0.337	0.0749533
0.027778	0.0995	0.00777817		0.027778	0.3515	0.0770746
0.033333	0.099	0.00989949		0.033333	0.362	0.0735391
0.038889	0.1	0.00989949		0.038889	0.371	0.0735391
0.044444	0.101	0.00989949		0.044444	0.376	0.0692965
0.05	0.1035	0.00919239		0.05	0.379	0.0636396
0.055556	0.1065	0.00919239		0.055556	0.3825	0.0601041
0.061111	0.1075	0.00919239		0.061111	0.383	0.0551543
0.066667	0.1085	0.00919239		0.066667	0.386	0.0523259
0.072222	0.1115	0.00636396		0.072222	0.387	0.046669
0.077778	0.115	0.00141421		0.077778	0.3885	0.0388909
0.083333	0.1145	0.00212132		0.083333	0.3975	0.0247487
0.088889	0.1185	0.00636396		0.088889	0.409	0.0240416
0.094444	0.1195	0.00777817		0.094444	0.416	0.0296985
0.1	0.121	0.00707107		0.1	0.4175	0.026163
0.105556	0.1235	0.00777817		0.105556	0.413	0.019799
0.111111	0.1245	0.00636396		0.111111	0.4105	0.013435
0.116667	0.125	0.00707107		0.116667	0.4085	0.00919239
0.122222	0.126	0.00707107		0.122222	0.4065	0.00353553
0.127778	0.127	0.00707107		0.127778	0.4035	0.00212132
0.133333	0.1285	0.00777817		0.133333	0.4015	0.00636396
0.138889	0.13	0.00707107		0.138889	0.4005	0.00919239
0.144444	0.1305	0.00777817		0.144444	0.3995	0.0120208
0.15	0.1315	0.00777817		0.15	0.398	0.0155563
0.155556	0.133	0.00707107		0.155556	0.395	0.019799
0.161111	0.134	0.00707107		0.161111	0.392	0.0240416
0.166667	0.135	0.00707107		0.166667	0.39	0.0254558
0.172222	0.135	0.00707107		0.172222	0.3875	0.0275772
0.177778	0.137	0.00707107		0.177778	0.385	0.0311127
0.183333	0.1375	0.00777817		0.183333	0.3825	0.0346482
0.188889	0.139	0.00707107		0.188889	0.38	0.0367696
0.194444	0.1395	0.00777817		0.194444	0.377	0.039598
0.2	0.1415	0.00777817		0.2	0.3745	0.0417193
0.205556	0.1425	0.00777817		0.205556	0.372	0.0438406
0.211111	0.1435	0.00777817		0.211111	0.369	0.046669
0.216667	0.1445	0.00777817		0.216667	0.367	0.0480833
0.222222	0.1455	0.00777817		0.222222	0.3645	0.0502046
0.227778	0.1465	0.00777817		0.227778	0.362	0.0509117
0.233333	0.1475	0.00777817		0.233333	0.359	0.0537401
0.238889	0.1485	0.00777817		0.238889	0.356	0.0551543
0.244444	0.1495	0.00777817		0.244444	0.3535	0.0558614
0.25	0.1505	0.00777817		0.25	0.3515	0.0572756
0.255556	0.152	0.00848528		0.255556	0.349	0.0579828
0.261111	0.1525	0.00777817		0.261111	0.3465	0.0586899
0.266667	0.154	0.00707107		0.266667	0.3445	0.0586899
0.272222	0.155	0.00707107		0.272222	0.342	0.059397
0.277778	0.1555	0.00777817		0.277778	0.339	0.0608112
0.283333	0.1575	0.00777817		0.283333	0.3365	0.0615183
0.288889	0.1585	0.00777817		0.288889	0.3345	0.0615183
0.294444	0.1585	0.00777817		0.294444	0.3315	0.0629325
0.3	0.16	0.00707107		0.3	0.3305	0.0629325
0.305556	0.1615	0.00777817		0.305556	0.3265	0.0643467
0.311111	0.163	0.00707107		0.311111	0.3245	0.0643467
0.316667	0.1635	0.00777817		0.316667	0.3225	0.0643467
0.322222	0.1645	0.00777817		0.322222	0.3195	0.0643467
0.327778	0.166	0.00707107		0.327778	0.317	0.0650538
0.333333	0.167	0.00707107		0.333333	0.3135	0.0657609
0.338889	0.1675	0.00777817		0.338889	0.3105	0.0671751
0.344444	0.1685	0.00777817		0.344444	0.308	0.066468
0.35	0.1705	0.00777817		0.35	0.3055	0.0657609
0.355556	0.1715	0.00777817		0.355556	0.3025	0.0671751
0.361111	0.1725	0.00777817		0.361111	0.3015	0.0657609
0.366667	0.1735	0.00777817		0.366667	0.2995	0.0657609
0.372222	0.1745	0.00777817		0.372222	0.297	0.066468
0.377778	0.1755	0.00777817		0.377778	0.296	0.0650538
0.383333	0.1765	0.00777817		0.383333	0.2925	0.0657609
0.388889	0.1775	0.00777817		0.388889	0.2905	0.0657609
0.394444	0.179	0.00707107		0.394444	0.288	0.0650538
0.4	0.18	0.00707107		0.4	0.286	0.0650538
0.405556	0.1815	0.00777817		0.405556	0.284	0.0650538
0.411111	0.183	0.00565685		0.411111	0.2825	0.0657609
0.416667	0.1835	0.00777817		0.416667	0.28	0.0650538
0.422222	0.185	0.00707107		0.422222	0.278	0.0636396
0.427778	0.186	0.00707107		0.427778	0.276	0.0636396
0.433333	0.187	0.00707107		0.433333	0.2745	0.0629325
0.438889	0.1885	0.00777817		0.438889	0.2715	0.0629325
0.444444	0.189	0.00707107		0.444444	0.2695	0.0629325
0.45	0.191	0.00707107		0.45	0.2675	0.0615183
0.455556	0.192	0.00707107		0.455556	0.2655	0.0615183
0.461111	0.193	0.00707107		0.461111	0.2635	0.0615183
0.466667	0.194	0.00707107		0.466667	0.261	0.0608112
0.472222	0.199	0.00141421		0.472222	0.2595	0.0615183
0.477778	0.1985	0.00353553		0.477778	0.2575	0.0615183
0.483333	0.1975	0.00636396		0.483333	0.2555	0.0601041
0.488889	0.2	0.00565685		0.488889	0.2535	0.0601041
0.494444	0.2015	0.00494975		0.494444	0.253	0.059397
0.5	0.2015	0.00636396		0.5	0.2505	0.0586899
0.505556	0.202	0.00707107		0.505556	0.2495	0.0572756
0.511111	0.204	0.00707107		0.511111	0.248	0.0565685
0.516667	0.205	0.00707107		0.516667	0.2465	0.0572756
0.522222	0.206	0.00707107		0.522222	0.245	0.0551543
0.527778	0.211	0.00141421		0.527778	0.243	0.0565685
0.533333	0.2085	0.00636396		0.533333	0.2415	0.0558614
0.538889	0.21	0.00707107		0.538889	0.2395	0.0544472
0.544444	0.211	0.00707107		0.544444	0.2375	0.053033
0.55	0.212	0.00707107		0.55	0.236	0.0523259
0.555556	0.214	0.00707107		0.555556	0.234	0.0537401
0.561111	0.215	0.00707107		0.561111	0.233	0.0537401
0.566667	0.216	0.00707107		0.566667	0.2305	0.053033
0.572222	0.216	0.00707107		0.572222	0.229	0.0523259
0.577778	0.218	0.00707107		0.577778	0.227	0.0509117
0.583333	0.2195	0.00636396		0.583333	0.2265	0.0502046
0.588889	0.2205	0.00636396		0.588889	0.225	0.0494975
0.594444	0.226	0.00141421		0.594444	0.2245	0.0487904
0.6	0.2225	0.00636396		0.6	0.2215	0.0502046
0.605556	0.2245	0.00636396		0.605556	0.221	0.0494975
0.611111	0.2255	0.00636396		0.611111	0.2205	0.0473762
0.616667	0.2265	0.00636396		0.616667	0.2185	0.0459619
0.622222	0.2275	0.00636396		0.622222	0.217	0.046669
0.627778	0.231	0.00424264		0.627778	0.216	0.0452548
0.633333	0.2305	0.00636396		0.633333	0.2145	0.0459619
0.638889	0.232	0.00707107		0.638889	0.2125	0.0445477
0.644444	0.2325	0.00636396		0.644444	0.2115	0.0445477
0.65	0.2345	0.00636396		0.65	0.2105	0.0445477
0.655556	0.2355	0.00636396		0.655556	0.2095	0.0445477
0.661111	0.2405	0.000707107		0.661111	0.2085	0.0431335
0.666667	0.2375	0.00636396		0.666667	0.2065	0.0431335
0.672222	0.2385	0.00636396		0.672222	0.2055	0.0431335
0.677778	0.241	0.00565685		0.677778	0.2045	0.0417193
0.683333	0.242	0.00565685		0.683333	0.2025	0.0417193
0.688889	0.243	0.00565685		0.688889	0.201	0.0410122
0.694444	0.2465	0.00353553		0.694444	0.2005	0.0403051
0.7	0.246	0.00565685		0.7	0.2005	0.0403051
0.705556	0.247	0.00565685		0.705556	0.1985	0.0388909
0.711111	0.249	0.00565685		0.711111	0.1975	0.0388909
0.716667	0.25	0.00565685		0.716667	0.1955	0.0374767
0.722222	0.2555	0.000707107		0.722222	0.195	0.0381838
0.727778	0.2525	0.00494975		0.727778	0.195	0.0381838
0.733333	0.2535	0.00494975		0.733333	0.1945	0.0374767
0.738889	0.255	0.00565685		0.738889	0.192	0.0381838
0.744444	0.2565	0.00494975		0.744444	0.1925	0.0388909
0.75	0.258	0.00565685		0.75	0.1905	0.0360624
0.755556	0.2595	0.00494975		0.755556	0.1905	0.0346482
0.761111	0.2605	0.00494975		0.761111	0.189	0.0353553
0.766667	0.2615	0.00494975		0.766667	0.187	0.0353553
0.772222	0.2635	0.00494975		0.772222	0.1865	0.033234
0.777778	0.2645	0.00494975		0.777778	0.186	0.0353553
0.783333	0.27	0.00141421		0.783333	0.1855	0.033234
0.788889	0.2675	0.00494975		0.788889	0.185	0.0339411
0.794444	0.2685	0.00494975		0.794444	0.183	0.0325269
0.8	0.27	0.00424264		0.8	0.183	0.0325269
0.805556	0.2715	0.00494975		0.805556	0.181	0.0325269
0.811111	0.2725	0.00494975		0.811111	0.181	0.0325269
0.816667	0.274	0.00424264		0.816667	0.179	0.0325269
0.822222	0.2755	0.00494975		0.822222	0.179	0.0311127
0.827778	0.278	0.00424264		0.827778	0.1775	0.0304056
0.833333	0.278	0.00424264		0.833333	0.1765	0.0304056
0.838889	0.2825	0.000707107		0.838889	0.1765	0.0304056
0.844444	0.2825	0.00212132		0.844444	0.1755	0.0304056
0.85	0.2825	0.00353553		0.85	0.176	0.0296985
0.855556	0.284	0.00424264		0.855556	0.1755	0.0304056
0.861111	0.2855	0.00353553		0.861111	0.174	0.0296985
0.866667	0.287	0.00424264		0.866667	0.174	0.0282843
0.872222	0.289	0.00282843		0.872222	0.173	0.0282843
0.877778	0.2895	0.00353553		0.877778	0.1705	0.0289914
0.883333	0.2915	0.00353553		0.883333	0.1705	0.0289914
0.888889	0.2925	0.00353553		0.888889	0.1705	0.0289914
0.894444	0.294	0.00282843		0.894444	0.17	0.0268701
0.9	0.2995	0.00212132		0.9	0.1695	0.0275772
0.905556	0.297	0.00282843		0.905556	0.1685	0.0275772
0.911111	0.298	0.00282843		0.911111	0.1675	0.026163
0.916667	0.2995	0.00353553		0.916667	0.1665	0.026163
0.922222	0.301	0.00282843		0.922222	0.166	0.0254558
0.927778	0.3025	0.00353553		0.927778	0.1655	0.026163
0.933333	0.3075	0.00212132		0.933333	0.165	0.0254558
0.938889	0.305	0.00282843		0.938889	0.1635	0.0233345
0.944444	0.307	0.00282843		0.944444	0.163	0.0240416
0.95	0.308	0.00282843		0.95	0.1625	0.0247487
0.955556	0.31	0.00282843		0.955556	0.1615	0.0247487
0.961111	0.311	0.00282843		0.961111	0.161	0.0240416
0.966667	0.3125	0.00212132		0.966667	0.16	0.0240416
0.972222	0.314	0.00282843		0.972222	0.1595	0.0247487
0.977778	0.3155	0.00212132		0.977778	0.1595	0.0247487
0.983333	0.317	0.00282843		0.983333	0.1585	0.0233345
0.988889	0.3185	0.00212132		0.988889	0.1585	0.0233345
0.994444	0.32	0.00141421		0.994444	0.1585	0.0233345
1	0.322	0.00141421		1	0.157	0.0212132
1.00556	0.3225	0.00212132		1.00556	0.1565	0.0219203
1.01111	0.324	0.00141421		1.01111	0.1565	0.0219203
1.01667	0.3255	0.00212132		1.01667	0.156	0.0212132
1.02222	0.327	0.00141421		1.02222	0.155	0.0212132
1.02778	0.328	0.00141421		1.02778	0.1545	0.0205061
1.03333	0.33	0.00141421		1.03333	0.155	0.019799
1.03889	0.3315	0.00212132		1.03889	0.154	0.019799
1.04444	0.333	0.00141421		1.04444	0.1535	0.0205061
1.05	0.334	0.00141421		1.05	0.153	0.019799
1.05556	0.3355	0.000707107		1.05556	0.152	0.019799
1.06111	0.337	0.00141421		1.06111	0.1525	0.0190919
1.06667	0.3385	0.000707107		1.06667	0.1515	0.0176777
1.07222	0.3405	0.000707107		1.07222	0.151	0.019799
1.07778	0.341	0.00141421		1.07778	0.1505	0.0176777
1.08333	0.343	0		1.08333	0.1495	0.0176777
1.08889	0.3445	0.000707107		1.08889	0.149	0.0169706
1.09444	0.3455	0.000707107		1.09444	0.148	0.0169706
1.1	0.347	0		1.1	0.1485	0.0176777
1.10556	0.3485	0.000707107		1.10556	0.147	0.0183848
1.11111	0.35	0		1.11111	0.1455	0.0176777
1.11667	0.351	0		1.11667	0.1465	0.0176777
1.12222	0.353	0		1.12222	0.1465	0.0176777
1.12778	0.3545	0.000707107		1.12778	0.1455	0.0162635
1.13333	0.356	0		1.13333	0.1445	0.0162635
1.13889	0.357	0		1.13889	0.1455	0.0176777
1.14444	0.3585	0.000707107		1.14444	0.145	0.0155563
1.15	0.3595	0.000707107		1.15	0.144	0.0169706
1.15556	0.361	0.00141421		1.15556	0.143	0.0169706
1.16111	0.363	0.00141421		1.16111	0.143	0.0169706
1.16667	0.364	0.00141421		1.16667	0.143	0.0155563
1.17222	0.365	0.00141421		1.17222	0.1425	0.0148492
1.17778	0.367	0.00141421		1.17778	0.143	0.0155563
1.18333	0.368	0.00141421		1.18333	0.1425	0.0162635
1.18889	0.37	0.00141421		1.18889	0.141	0.0155563
1.19444	0.371	0.00141421		1.19444	0.141	0.0141421
1.2	0.3725	0.00212132		1.2	0.1405	0.0148492
1.20556	0.3735	0.00212132		1.20556	0.1405	0.0148492
1.21111	0.3755	0.00212132		1.21111	0.14	0.0155563
1.21667	0.376	0.00282843		1.21667	0.1395	0.0148492
1.22222	0.377	0.00282843		1.22222	0.1395	0.013435
1.22778	0.3785	0.00212132		1.22778	0.138	0.0127279
1.23333	0.38	0.00282843		1.23333	0.1385	0.013435
1.23889	0.381	0.00282843		1.23889	0.138	0.0127279
1.24444	0.383	0.00282843		1.24444	0.138	0.0127279
1.25	0.3835	0.00353553		1.25	0.1375	0.013435
1.25556	0.3855	0.00353553		1.25556	0.137	0.0127279
1.26111	0.3865	0.00353553		1.26111	0.1365	0.0120208
1.26667	0.3875	0.00353553		1.26667	0.136	0.0113137
1.27222	0.389	0.00424264		1.27222	0.136	0.0113137
1.27778	0.39	0.00424264		1.27778	0.1355	0.0120208
1.28333	0.392	0.00424264		1.28333	0.1355	0.0120208
1.28889	0.393	0.00424264		1.28889	0.135	0.0113137
1.29444	0.394	0.00424264		1.29444	0.1345	0.0120208
1.3	0.395	0.00424264		1.3	0.134	0.0127279
1.30556	0.397	0.00424264		1.30556	0.134	0.0113137
1.31111	0.398	0.00424264		1.31111	0.134	0.0113137
1.31667	0.3985	0.00494975		1.31667	0.1335	0.0120208
1.32222	0.4	0.00565685		1.32222	0.1335	0.0106066
1.32778	0.4005	0.00636396		1.32778	0.1335	0.0106066
1.33333	0.403	0.00565685		1.33333	0.1335	0.0106066
1.33889	0.404	0.00565685		1.33889	0.133	0.0113137
1.34444	0.4045	0.00636396		1.34444	0.1335	0.0120208
1.35	0.4055	0.00636396		1.35	0.132	0.00989949
1.35556	0.4065	0.00636396		1.35556	0.132	0.00989949
1.36111	0.408	0.00707107		1.36111	0.131	0.00989949
1.36667	0.4085	0.00636396		1.36667	0.131	0.00989949
1.37222	0.41	0.00707107		1.37222	0.1305	0.00919239
1.37778	0.411	0.00707107		1.37778	0.1305	0.0106066
1.38333	0.412	0.00707107		1.38333	0.13	0.00989949
1.38889	0.413	0.00707107		1.38889	0.13	0.00989949
1.39444	0.414	0.00848528		1.39444	0.1295	0.0106066
1.4	0.4155	0.00777817		1.4	0.1295	0.00919239
1.40556	0.4155	0.00777817		1.40556	0.129	0.00989949
1.41111	0.417	0.00848528		1.41111	0.129	0.00989949
1.41667	0.4175	0.00777817		1.41667	0.1285	0.00919239
1.42222	0.4185	0.00919239		1.42222	0.128	0.00989949
1.42778	0.4195	0.00919239		1.42778	0.128	0.00989949
1.43333	0.42	0.00848528		1.43333	0.1285	0.00919239
1.43889	0.4205	0.00919239		1.43889	0.128	0.00848528
1.44444	0.4215	0.00919239		1.44444	0.127	0.00848528
1.45	0.423	0.00989949		1.45	0.127	0.00848528
1.45556	0.423	0.00989949		1.45556	0.126	0.00848528
1.46111	0.4245	0.00919239		1.46111	0.1265	0.00777817
1.46667	0.4255	0.00919239		1.46667	0.1265	0.00777817
1.47222	0.425	0.00989949		1.47222	0.126	0.00848528
1.47778	0.425	0.0113137		1.47778	0.126	0.00848528
1.48333	0.426	0.0113137		1.48333	0.126	0.00848528
1.48889	0.4275	0.0120208		1.48889	0.125	0.00848528
1.49444	0.428	0.0113137		1.49444	0.1255	0.00777817
1.5	0.4285	0.0120208		1.5	0.1255	0.00777817
1.50556	0.4295	0.0120208		1.50556	0.125	0.00848528
1.51111	0.43	0.0113137		1.51111	0.1245	0.00777817
1.51667	0.4295	0.0120208		1.51667	0.124	0.00707107
1.52222	0.4305	0.0120208		1.52222	0.1245	0.00777817
1.52778	0.431	0.0127279		1.52778	0.125	0.00848528
1.53333	0.432	0.0127279		1.53333	0.124	0.00707107
1.53889	0.432	0.0141421		1.53889	0.1245	0.00636396
1.54444	0.432	0.0141421		1.54444	0.124	0.00707107
1.55	0.4335	0.0148492		1.55	0.124	0.00707107
1.55556	0.433	0.0141421		1.55556	0.123	0.00707107
1.56111	0.433	0.0141421		1.56111	0.123	0.00707107
1.56667	0.4335	0.0148492		1.56667	0.1235	0.00777817
1.57222	0.4345	0.0148492		1.57222	0.1225	0.00777817
1.57778	0.4345	0.0148492		1.57778	0.1225	0.00777817
1.58333	0.4345	0.0148492		1.58333	0.1225	0.00777817
1.58889	0.435	0.0155563		1.58889	0.1225	0.00636396
1.59444	0.4355	0.0162635		1.59444	0.122	0.00707107
1.6	0.4355	0.0162635		1.6	0.122	0.00848528
1.60556	0.4355	0.0162635		1.60556	0.1225	0.00777817
1.61111	0.4355	0.0176777		1.61111	0.1215	0.00777817
1.61667	0.435	0.0169706		1.61667	0.1215	0.00777817
1.62222	0.4355	0.0176777		1.62222	0.1215	0.00777817
1.62778	0.435	0.0183848		1.62778	0.121	0.00707107
1.63333	0.435	0.0183848		1.63333	0.121	0.00707107
1.63889	0.435	0.0183848		1.63889	0.1205	0.00636396
1.64444	0.4345	0.0190919		1.64444	0.1205	0.00636396
1.65	0.435	0.019799		1.65	0.12	0.00707107
1.65556	0.434	0.019799		1.65556	0.1195	0.00636396
1.66111	0.4335	0.0190919		1.66111	0.1195	0.00777817
1.66667	0.4335	0.0190919		1.66667	0.119	0.00707107
1.67222	0.433	0.019799		1.67222	0.1195	0.00777817
1.67778	0.4325	0.0190919		1.67778	0.119	0.00707107
1.68333	0.4325	0.0190919		1.68333	0.1185	0.00636396
1.68889	0.4315	0.0190919		1.68889	0.119	0.00707107
1.69444	0.4305	0.0190919		1.69444	0.119	0.00565685
1.7	0.4295	0.0190919		1.7	0.119	0.00707107
1.70556	0.429	0.019799		1.70556	0.118	0.00565685
1.71111	0.4285	0.0205061		1.71111	0.118	0.00565685
1.71667	0.429	0.0212132		1.71667	0.118	0.00565685
1.72222	0.429	0.0226274		1.72222	0.118	0.00707107
1.72778	0.428	0.0240416		1.72778	0.118	0.00565685
1.73333	0.427	0.0240416		1.73333	0.117	0.00565685
1.73889	0.4255	0.0233345		1.73889	0.117	0.00565685
1.74444	0.426	0.0240416		1.74444	0.117	0.00565685
1.75	0.4275	0.0275772		1.75	0.1165	0.00494975
1.75556	0.428	0.0311127		1.75556	0.117	0.00565685
1.76111	0.4275	0.0318198		1.76111	0.1165	0.00494975
1.76667	0.4275	0.033234		1.76667	0.1165	0.00494975
1.77222	0.427	0.0339411		1.77222	0.1175	0.00636396
1.77778	0.4255	0.0346482		1.77778	0.1165	0.00494975
1.78333	0.4245	0.0346482		1.78333	0.116	0.00565685
1.78889	0.422	0.0339411		1.78889	0.1165	0.00494975
1.79444	0.42	0.0325269		1.79444	0.116	0.00565685
1.8	0.4165	0.0304056		1.8	0.1155	0.00494975
1.80556	0.4125	0.0275772		1.80556	0.1155	0.00494975
1.81111	0.4105	0.0275772		1.81111	0.115	0.00424264
1.81667	0.409	0.0282843		1.81667	0.1155	0.00494975
1.82222	0.407	0.0282843		1.82222	0.1145	0.00494975
1.82778	0.4055	0.0289914		1.82778	0.115	0.00424264
1.83333	0.404	0.0296985		1.83333	0.1145	0.00494975
1.83889	0.4025	0.0289914		1.83889	0.1145	0.00494975
1.84444	0.4005	0.0289914		1.84444	0.1145	0.00494975
1.85	0.3985	0.0289914		1.85	0.1145	0.00494975
1.85556	0.3965	0.0289914		1.85556	0.114	0.00424264
1.86111	0.3945	0.0289914		1.86111	0.114	0.00424264
1.86667	0.3925	0.0289914		1.86667	0.114	0.00424264
1.87222	0.3915	0.0289914		1.87222	0.1135	0.00353553
1.87778	0.3885	0.0289914		1.87778	0.113	0.00424264
1.88333	0.3865	0.0289914		1.88333	0.1135	0.00494975
1.88889	0.3845	0.0289914		1.88889	0.1135	0.00353553
1.89444	0.383	0.0296985		1.89444	0.1125	0.00353553
1.9	0.3805	0.0289914		1.9	0.113	0.00424264
1.90556	0.378	0.0296985		1.90556	0.113	0.00424264
1.91111	0.3755	0.0289914		1.91111	0.1125	0.00353553
1.91667	0.374	0.0296985		1.91667	0.1125	0.00353553
1.92222	0.372	0.0296985		1.92222	0.1125	0.00353553
1.92778	0.3685	0.0289914		1.92778	0.1125	0.00494975
1.93333	0.3665	0.0289914		1.93333	0.1125	0.00353553
1.93889	0.3645	0.0289914		1.93889	0.112	0.00282843
1.94444	0.3625	0.0289914		1.94444	0.1125	0.00353553
1.95	0.36	0.0296985		1.95	0.112	0.00424264
1.95556	0.358	0.0296985		1.95556	0.112	0.00424264
1.96111	0.355	0.0296985		1.96111	0.1115	0.00353553
1.96667	0.3525	0.0304056		1.96667	0.1115	0.00353553
1.97222	0.351	0.0296985		1.97222	0.1115	0.00353553
1.97778	0.348	0.0296985		1.97778	0.1115	0.00353553
1.98333	0.347	0.0296985		1.98333	0.1115	0.00353553
1.98889	0.343	0.0296985		1.98889	0.1115	0.00353553
1.99444	0.341	0.0282843		1.99444	0.111	0.00282843
2	0.339	0.0282843		2	0.111	0.00282843
2.00556	0.336	0.0268701		2.00556	0.1105	0.00212132
2.01111	0.334	0.0268701		2.01111	0.111	0.00282843
2.01667	0.332	0.0268701		2.01667	0.1105	0.00353553
2.02222	0.33	0.0254558		2.02222	0.111	0.00282843
2.02778	0.3285	0.0247487		2.02778	0.11	0.00282843
2.03333	0.3255	0.0247487		2.03333	0.111	0.00282843
2.03889	0.323	0.0240416		2.03889	0.1105	0.00212132
2.04444	0.3205	0.0233345		2.04444	0.1105	0.00212132
2.05	0.3185	0.0219203		2.05	0.1105	0.00212132
2.05556	0.317	0.0226274		2.05556	0.1105	0.00212132
2.06111	0.3145	0.0219203		2.06111	0.1105	0.00212132
2.06667	0.311	0.0212132		2.06667	0.11	0.00282843
2.07222	0.31	0.0212132		2.07222	0.1095	0.00212132
2.07778	0.3065	0.0205061		2.07778	0.11	0.00282843
2.08333	0.3035	0.0205061		2.08333	0.11	0.00282843
2.08889	0.302	0.019799		2.08889	0.11	0.00282843
2.09444	0.299	0.019799		2.09444	0.11	0.00282843
2.1	0.2965	0.0190919		2.1	0.1095	0.00212132
2.10556	0.294	0.019799		2.10556	0.109	0.00141421
2.11111	0.2915	0.0190919		2.11111	0.1095	0.00212132
2.11667	0.288	0.0183848		2.11667	0.1095	0.00212132
2.12222	0.2865	0.0176777		2.12222	0.109	0.00141421
2.12778	0.283	0.0169706		2.12778	0.109	0.00141421
2.13333	0.2805	0.0162635		2.13333	0.109	0.00141421
2.13889	0.2785	0.0162635		2.13889	0.1085	0.00212132
2.14444	0.277	0.0155563		2.14444	0.1085	0.00212132
2.15	0.275	0.0155563		2.15	0.1085	0.00212132
2.15556	0.273	0.0141421		2.15556	0.108	0.00141421
2.16111	0.2695	0.013435		2.16111	0.108	0.00141421
2.16667	0.268	0.0127279		2.16667	0.108	0.00141421
2.17222	0.265	0.0127279		2.17222	0.108	0.00141421
2.17778	0.263	0.0127279		2.17778	0.108	0.00141421
2.18333	0.2605	0.0120208		2.18333	0.108	0.00141421
2.18889	0.2575	0.0120208		2.18889	0.108	0.00141421
2.19444	0.2555	0.0120208		2.19444	0.108	0.00141421
2.2	0.2535	0.0120208		2.2	0.108	0.00141421
2.20556	0.2505	0.0120208		2.20556	0.1075	0.00212132
2.21111	0.2485	0.0120208		2.21111	0.1075	0.000707107
2.21667	0.246	0.0127279		2.21667	0.107	0.00141421
2.22222	0.2425	0.013435		2.22222	0.1075	0.000707107
2.22778	0.241	0.0141421		2.22778	0.107	0.00141421
2.23333	0.2385	0.013435		2.23333	0.107	0.00141421
2.23889	0.235	0.0127279		2.23889	0.107	0.00141421
2.24444	0.2325	0.013435		2.24444	0.107	0.00141421
2.25	0.23	0.0141421		2.25	0.107	0.00141421
2.25556	0.229	0.0141421		2.25556	0.1065	0.000707107
2.26111	0.2255	0.013435		2.26111	0.1065	0.000707107
2.26667	0.2235	0.013435		2.26667	0.1065	0.000707107
2.27222	0.2205	0.013435		2.27222	0.1065	0.000707107
2.27778	0.218	0.0127279		2.27778	0.1065	0.000707107
2.28333	0.216	0.0127279		2.28333	0.1065	0.000707107
2.28889	0.2135	0.0120208		2.28889	0.1065	0.000707107
2.29444	0.211	0.0127279		2.29444	0.1065	0.000707107
2.3	0.208	0.0127279		2.3	0.106	0.00141421
2.30556	0.206	0.0127279		2.30556	0.106	0
2.31111	0.204	0.0127279		2.31111	0.1065	0.000707107
2.31667	0.202	0.0127279		2.31667	0.106	0.00141421
2.32222	0.2	0.0127279		2.32222	0.106	0.00141421
2.32778	0.1975	0.0120208		2.32778	0.106	0
2.33333	0.1965	0.0120208		2.33333	0.1055	0.000707107
2.33889	0.194	0.0113137		2.33889	0.1055	0.000707107
2.34444	0.192	0.0113137		2.34444	0.1055	0.000707107
2.35	0.1895	0.0106066		2.35	0.1055	0.000707107
2.35556	0.1865	0.00919239		2.35556	0.105	0
2.36111	0.185	0.00989949		2.36111	0.1055	0.000707107
2.36667	0.1835	0.00919239		2.36667	0.1055	0.000707107
2.37222	0.181	0.00989949		2.37222	0.1055	0.000707107
2.37778	0.1795	0.00919239		2.37778	0.1055	0.000707107
2.38333	0.1765	0.00919239		2.38333	0.1055	0.000707107
2.38889	0.1745	0.00919239		2.38889	0.105	0.00141421
2.39444	0.172	0.00848528		2.39444	0.1055	0.000707107
2.4	0.17	0.00848528		2.4	0.1055	0.000707107
2.40556	0.1675	0.00919239		2.40556	0.105	0.00141421
2.41111	0.1655	0.00919239		2.41111	0.1045	0.000707107
2.41667	0.163	0.00848528		2.41667	0.105	0
2.42222	0.162	0.00848528		2.42222	0.105	0
2.42778	0.16	0.00848528		2.42778	0.105	0
2.43333	0.1565	0.00777817		2.43333	0.1045	0.000707107
2.43889	0.1555	0.00777817		2.43889	0.1045	0.000707107
2.44444	0.1545	0.00777817		2.44444	0.1045	0.000707107
2.45	0.152	0.00707107		2.45	0.1045	0.000707107
2.45556	0.15	0.00707107		2.45556	0.1045	0.000707107
2.46111	0.1485	0.00636396		2.46111	0.105	0
2.46667	0.146	0.00565685		2.46667	0.1045	0.000707107
2.47222	0.1445	0.00494975		2.47222	0.1045	0.000707107
2.47778	0.1425	0.00494975		2.47778	0.1045	0.000707107
2.48333	0.142	0.00424264		2.48333	0.104	0
2.48889	0.1395	0.00353553		2.48889	0.104	0
2.49444	0.1385	0.00353553		2.49444	0.104	0
2.5	0.1365	0.00353553		2.5	0.104	0
2.50556	0.135	0.00282843		2.50556	0.104	0
2.51111	0.134	0.00282843		2.51111	0.104	0
2.51667	0.1315	0.00212132		2.51667	0.104	0
2.52222	0.1305	0.00212132		2.52222	0.104	0
2.52778	0.1285	0.00212132		2.52778	0.104	0
2.53333	0.1275	0.00212132		2.53333	0.104	0
2.53889	0.1265	0.00212132		2.53889	0.104	0
2.54444	0.1245	0.00212132		2.54444	0.104	0
2.55	0.1235	0.00212132		2.55	0.104	0
2.55556	0.122	0.00141421		2.55556	0.1035	0.000707107
2.56111	0.121	0.00141421		2.56111	0.1035	0.000707107
2.56667	0.1195	0.000707107		2.56667	0.103	0
2.57222	0.1185	0.000707107		2.57222	0.1035	0.000707107
2.57778	0.1175	0.000707107		2.57778	0.1035	0.000707107
2.58333	0.115	0		2.58333	0.103	0
2.58889	0.1145	0.000707107		2.58889	0.103	0
2.59444	0.113	0		2.59444	0.103	0
2.6	0.1115	0.000707107		2.6	0.103	0
2.60556	0.11	0.00141421		2.60556	0.103	0
2.61111	0.1085	0.000707107		2.61111	0.103	0
2.61667	0.1075	0.000707107		2.61667	0.103	0
2.62222	0.107	0.00141421		2.62222	0.103	0
2.62778	0.1055	0.00212132		2.62778	0.103	0
2.63333	0.104	0.00141421		2.63333	0.103	0
2.63889	0.103	0.00141421		2.63889	0.102	0
2.64444	0.102	0.00141421		2.64444	0.1025	0.000707107
2.65	0.101	0.00141421		2.65	0.102	0
2.65556	0.0995	0.00212132		2.65556	0.102	0
2.66111	0.0995	0.00212132		2.66111	0.1025	0.000707107
2.66667	0.098	0.00141421		2.66667	0.102	0
2.67222	0.097	0.00141421		2.67222	0.102	0
2.67778	0.097	0.00141421		2.67778	0.1025	0.000707107
2.68333	0.0955	0.00212132		2.68333	0.102	0
2.68889	0.0945	0.00212132		2.68889	0.102	0
2.69444	0.093	0.00282843		2.69444	0.102	0
2.7	0.0915	0.00353553		2.7	0.102	0
2.70556	0.0915	0.00353553		2.70556	0.1025	0.000707107
2.71111	0.0905	0.00353553		2.71111	0.102	0
2.71667	0.0895	0.00353553		2.71667	0.1015	0.000707107
2.72222	0.088	0.00424264		2.72222	0.1015	0.000707107
2.72778	0.087	0.00424264		2.72778	0.1015	0.000707107
2.73333	0.0865	0.00494975		2.73333	0.1015	0.000707107
2.73889	0.085	0.00424264		2.73889	0.1015	0.000707107
2.74444	0.0845	0.00494975		2.74444	0.1015	0.000707107
2.75	0.084	0.00565685		2.75	0.1015	0.000707107
2.75556	0.0825	0.00494975		2.75556	0.1015	0.000707107
2.76111	0.081	0.00565685		2.76111	0.1015	0.000707107
2.76667	0.08	0.00565685		2.76667	0.1015	0.000707107
2.77222	0.08	0.00565685		2.77222	0.1015	0.000707107
2.77778	0.078	0.00565685		2.77778	0.1015	0.000707107
2.78333	0.0775	0.00636396		2.78333	0.1015	0.000707107
2.78889	0.0775	0.00636396		2.78889	0.1015	0.000707107
2.79444	0.0765	0.00636396		2.79444	0.1015	0.000707107
2.8	0.075	0.00707107		2.8	0.101	0
2.80556	0.0745	0.00636396		2.80556	0.101	0
2.81111	0.073	0.00707107		2.81111	0.1005	0.000707107
2.81667	0.072	0.00707107		2.81667	0.1005	0.000707107
2.82222	0.071	0.00848528		2.82222	0.1005	0.000707107
2.82778	0.0705	0.00777817		2.82778	0.101	0
2.83333	0.0695	0.00777817		2.83333	0.1005	0.000707107
2.83889	0.0695	0.00777817		2.83889	0.1005	0.000707107
2.84444	0.0675	0.00777817		2.84444	0.1005	0.000707107
2.85	0.067	0.00848528		2.85	0.101	0
2.85556	0.066	0.00848528		2.85556	0.1005	0.000707107
2.86111	0.0655	0.00777817		2.86111	0.1005	0.000707107
2.86667	0.0645	0.00777817		2.86667	0.1005	0.000707107
2.87222	0.063	0.00707107		2.87222	0.1005	0.000707107
2.87778	0.062	0.00707107		2.87778	0.1005	0.000707107
2.88333	0.0615	0.00636396		2.88333	0.1005	0.000707107
2.88889	0.0605	0.00636396		2.88889	0.1005	0.000707107
2.89444	0.0605	0.00636396		2.89444	0.1005	0.000707107
2.9	0.0595	0.00636396		2.9	0.1005	0.000707107
2.90556	0.058	0.00565685		2.90556	0.0995	0.000707107
2.91111	0.0575	0.00636396		2.91111	0.0995	0.000707107
2.91667	0.0565	0.00636396		2.91667	0.0995	0.000707107
2.92222	0.056	0.00565685		2.92222	0.1	0
2.92778	0.055	0.00565685		2.92778	0.0995	0.000707107
2.93333	0.0545	0.00494975		2.93333	0.0995	0.000707107
2.93889	0.0545	0.00494975		2.93889	0.1	0
2.94444	0.0535	0.00494975		2.94444	0.0995	0.000707107
2.95	0.053	0.00565685		2.95	0.1	0.00141421
2.95556	0.052	0.00565685		2.95556	0.0995	0.000707107
2.96111	0.0515	0.00494975		2.96111	0.0995	0.000707107
2.96667	0.0505	0.00494975		2.96667	0.1	0.00141421
2.97222	0.0505	0.00494975		2.97222	0.1	0.00141421
2.97778	0.05	0.00565685		2.97778	0.1	0.00141421
2.98333	0.0495	0.00494975		2.98333	0.1	0.00141421
2.98889	0.049	0.00565685		2.98889	0.1	0.00141421
2.99444	0.049	0.00565685		2.99444	0.1	0.00141421
3	0.0485	0.00494975		3	0.1	0.00141421
3.00556	0.0475	0.00494975		3.00556	0.1	0.00141421
3.01111	0.046	0.00565685		3.01111	0.1	0.00141421
3.01667	0.0455	0.00494975		3.01667	0.0995	0.00212132
3.02222	0.045	0.00424264		3.02222	0.0995	0.00212132
3.02778	0.044	0.00424264		3.02778	0.0995	0.00212132
3.03333	0.0435	0.00494975		3.03333	0.0995	0.00212132
3.03889	0.043	0.00424264		3.03889	0.1	0.00141421
3.04444	0.0425	0.00494975		3.04444	0.0995	0.00212132
3.05	0.0415	0.00494975		3.05	0.0995	0.00212132
3.05556	0.041	0.00565685		3.05556	0.0995	0.00212132
3.06111	0.041	0.00565685		3.06111	0.099	0.00141421
3.06667	0.04	0.00565685		3.06667	0.1	0.00141421
3.07222	0.04	0.00565685		3.07222	0.099	0.00141421
3.07778	0.039	0.00565685		3.07778	0.099	0.00141421
3.08333	0.039	0.00565685		3.08333	0.099	0.00141421
3.08889	0.0385	0.00636396		3.08889	0.099	0.00141421
3.09444	0.0385	0.00636396		3.09444	0.099	0.00141421
3.1	0.038	0.00707107		3.1	0.099	0.00141421
3.10556	0.0375	0.00636396		3.10556	0.099	0.00141421
3.11111	0.038	0.00707107		3.11111	0.099	0.00141421
3.11667	0.037	0.00707107		3.11667	0.099	0.00141421
3.12222	0.0365	0.00777817		3.12222	0.099	0.00141421
3.12778	0.0355	0.00777817		3.12778	0.099	0.00141421
3.13333	0.0355	0.00777817		3.13333	0.099	0.00141421
3.13889	0.0355	0.00777817		3.13889	0.099	0.00141421
3.14444	0.0355	0.00777817		3.14444	0.099	0.00141421
3.15	0.0345	0.00777817		3.15	0.099	0.00141421
3.15556	0.035	0.00848528		3.15556	0.099	0.00141421
3.16111	0.035	0.00848528		3.16111	0.099	0.00141421
3.16667	0.035	0.00848528		3.16667	0.099	0.00141421
3.17222	0.034	0.00848528		3.17222	0.099	0.00141421
3.17778	0.034	0.00848528		3.17778	0.099	0.00141421
3.18333	0.034	0.00848528		3.18333	0.0985	0.000707107
3.18889	0.0325	0.00919239		3.18889	0.099	0.00141421
3.19444	0.0325	0.00919239		3.19444	0.099	0.00141421
3.2	0.032	0.00848528		3.2	0.0985	0.000707107
3.20556	0.0315	0.00919239		3.20556	0.0985	0.000707107
3.21111	0.031	0.00848528		3.21111	0.0985	0.000707107
3.21667	0.031	0.00848528		3.21667	0.0985	0.000707107
3.22222	0.03	0.00848528		3.22222	0.0985	0.000707107
3.22778	0.0305	0.00919239		3.22778	0.0985	0.000707107
3.23333	0.0295	0.00919239		3.23333	0.0985	0.000707107
3.23889	0.03	0.00989949		3.23889	0.0985	0.000707107
3.24444	0.0295	0.0106066		3.24444	0.0985	0.000707107
3.25	0.0295	0.0106066		3.25	0.0985	0.000707107
3.25556	0.03	0.0113137		3.25556	0.0985	0.000707107
3.26111	0.03	0.0113137		3.26111	0.0985	0.000707107
3.26667	0.03	0.0127279		3.26667	0.0985	0.000707107
3.27222	0.03	0.0127279		3.27222	0.0985	0.000707107
3.27778	0.03	0.0141421		3.27778	0.0985	0.000707107
3.28333	0.0305	0.0148492		3.28333	0.0985	0.000707107
3.28889	0.03	0.0155563		3.28889	0.0985	0.000707107
3.29444	0.03	0.0155563		3.29444	0.0985	0.000707107
3.3	0.0305	0.0162635		3.3	0.0985	0.000707107
3.30556	0.03	0.0169706		3.30556	0.0985	0.000707107
3.31111	0.0305	0.0176777		3.31111	0.0985	0.000707107
3.31667	0.0305	0.0176777		3.31667	0.098	0.00141421
3.32222	0.03	0.0169706		3.32222	0.098	0.00141421
3.32778	0.0295	0.0176777		3.32778	0.098	0.00141421
3.33333	0.0295	0.0176777		3.33333	0.098	0.00141421
3.33889	0.0295	0.0176777		3.33889	0.098	0.00141421
3.34444	0.0295	0.0176777		3.34444	0.098	0.00141421
3.35	0.028	0.0169706		3.35	0.098	0.00141421
3.35556	0.0275	0.0176777		3.35556	0.098	0.00141421
3.36111	0.0275	0.0162635		3.36111	0.098	0.00141421
3.36667	0.027	0.0169706		3.36667	0.098	0.00141421
3.37222	0.027	0.0169706		3.37222	0.098	0.00141421
3.37778	0.027	0.0169706		3.37778	0.098	0.00141421
3.38333	0.0265	0.0162635		3.38333	0.098	0.00141421
3.38889	0.025	0.0155563		3.38889	0.098	0.00141421
3.39444	0.025	0.0155563		3.39444	0.098	0.00141421
3.4	0.025	0.0155563		3.4	0.098	0.00141421
3.40556	0.0235	0.0148492		3.40556	0.098	0.00141421
3.41111	0.023	0.0141421		3.41111	0.098	0.00141421
3.41667	0.0225	0.013435		3.41667	0.098	0.00141421
3.42222	0.021	0.0113137		3.42222	0.098	0.00141421
3.42778	0.021	0.0113137		3.42778	0.098	0.00141421
3.43333	0.02	0.0113137		3.43333	0.098	0.00141421
3.43889	0.0195	0.0106066		3.43889	0.098	0.00141421
3.44444	0.019	0.00989949		3.44444	0.098	0.00141421
3.45	0.0185	0.0106066		3.45	0.098	0.00141421
3.45556	0.019	0.00989949		3.45556	0.098	0.00141421
3.46111	0.0185	0.0106066		3.46111	0.098	0.00141421
3.46667	0.018	0.00989949		3.46667	0.098	0.00141421
3.47222	0.0165	0.00777817		3.47222	0.098	0.00141421
3.47778	0.0155	0.00636396		3.47778	0.098	0.00141421
3.48333	0.015	0.00565685		3.48333	0.098	0.00141421
3.48889	0.0135	0.00494975		3.48889	0.098	0.00141421
3.49444	0.013	0.00424264		3.49444	0.098	0.00141421
3.5	0.0125	0.00353553		3.5	0.098	0.00141421
3.50556	0.012	0.00282843		3.50556	0.098	0.00141421
3.51111	0.0115	0.00212132		3.51111	0.098	0.00141421
3.51667	0.011	0.00141421		3.51667	0.098	0.00141421
3.52222	0.01	0.00141421		3.52222	0.0975	0.00212132
3.52778	0.0095	0.000707107		3.52778	0.0975	0.00212132
3.53333	0.0095	0.000707107		3.53333	0.0975	0.00212132
3.53889	0.0095	0.000707107		3.53889	0.0975	0.00212132
3.54444	0.009	0		3.54444	0.0975	0.00212132
3.55	0.0095	0.000707107		3.55	0.0975	0.00212132
3.55556	0.0095	0.000707107		3.55556	0.0975	0.00212132
3.56111	0.009	0.00141421		3.56111	0.0975	0.00212132
3.56667	0.009	0.00141421		3.56667	0.0975	0.00212132
3.57222	0.008	0.00141421		3.57222	0.0975	0.00212132
3.57778	0.008	0.00141421		3.57778	0.0975	0.00212132
3.58333	0.0085	0.00212132		3.58333	0.097	0.00141421
3.58889	0.0075	0.00212132		3.58889	0.0975	0.00212132
3.59444	0.0075	0.00212132		3.59444	0.0975	0.00212132
3.6	0.007	0.00141421		3.6	0.097	0.00141421
3.60556	0.007	0.00141421		3.60556	0.097	0.00141421
3.61111	0.0065	0.00212132		3.61111	0.097	0.00141421
3.61667	0.007	0.00141421		3.61667	0.097	0.00141421
3.62222	0.006	0.00141421		3.62222	0.097	0.00141421
3.62778	0.006	0.00141421		3.62778	0.097	0.00141421
3.63333	0.006	0.00141421		3.63333	0.097	0.00141421
3.63889	0.005	0.00141421		3.63889	0.097	0.00141421
3.64444	0.005	0.00141421		3.64444	0.0965	0.00212132
3.65	0.0055	0.000707107		3.65	0.097	0.00141421
3.65556	0.0055	0.000707107		3.65556	0.097	0.00141421
3.66111	0.005	0.00141421		3.66111	0.097	0.00141421
3.66667	0.0045	0.000707107		3.66667	0.097	0.00141421
3.67222	0.0035	0.000707107		3.67222	0.097	0.00141421
3.67778	0.0035	0.000707107		3.67778	0.097	0.00141421
3.68333	0.0045	0.000707107		3.68333	0.097	0.00141421
3.68889	0.0035	0.000707107		3.68889	0.097	0.00141421
3.69444	0.0035	0.000707107		3.69444	0.0965	0.00212132
3.7	0.0035	0.000707107		3.7	0.097	0.00141421
3.70556	0.0035	0.000707107		3.70556	0.0965	0.00212132
3.71111	0.003	0.00141421		3.71111	0.096	0.00141421
3.71667	0.0025	0.000707107		3.71667	0.096	0.00141421
3.72222	0.0025	0.000707107		3.72222	0.0965	0.000707107
3.72778	0.0025	0.000707107		3.72778	0.0965	0.000707107
3.73333	0.0025	0.000707107		3.73333	0.096	0.00141421
3.73889	0.0025	0.000707107		3.73889	0.0965	0.00212132
3.74444	0.0025	0.000707107		3.74444	0.0965	0.00212132
3.75	0.0025	0.000707107		3.75	0.0965	0.00212132
3.75556	0.0015	0.000707107		3.75556	0.096	0.00141421
3.76111	0.0015	0.000707107		3.76111	0.0965	0.00212132
3.76667	0.002	0		3.76667	0.096	0.00141421
3.77222	0.002	0		3.77222	0.096	0.00141421
3.77778	0.002	0		3.77778	0.096	0.00141421
3.78333	0.0015	0.000707107		3.78333	0.096	0.00141421
3.78889	0.002	0		3.78889	0.096	0.00141421
3.79444	0.002	0		3.79444	0.096	0.00141421
3.8	0.0025	0.000707107		3.8	0.0965	0.00212132
3.80556	0.0025	0.000707107		3.80556	0.096	0.00141421
3.81111	0.0025	0.000707107		3.81111	0.096	0.00141421
3.81667	0.0025	0.000707107		3.81667	0.096	0.00141421
3.82222	0.0025	0.000707107		3.82222	0.096	0.00141421
3.82778	0.0015	0.000707107		3.82778	0.0965	0.00212132
3.83333	0.002	0.00141421		3.83333	0.0975	0.00353553
3.83889	0.0015	0.000707107		3.83889	0.097	0.00282843
3.84444	0.0015	0.000707107		3.84444	0.096	0.00141421
3.85	0.001	0.00141421		3.85	0.096	0.00141421
3.85556	0.0005	0.000707107		3.85556	0.096	0.00141421
3.86111	0.0005	0.000707107		3.86111	0.096	0.00141421
3.86667	0.0005	0.000707107		3.86667	0.0965	0.00212132
3.87222	0	0		3.87222	0.096	0.00141421
3.87778	0	0		3.87778	0.0965	0.00212132
3.88333	0	0		3.88333	0.096	0.00141421
3.88889	0	0		3.88889	0.0965	0.00212132
3.89444	0	0		3.89444	0.0965	0.00212132
3.9	-0.0005	0.000707107		3.9	0.096	0.00141421
3.90556	0	0		3.90556	0.096	0.00141421
3.91111	-0.0005	0.000707107		3.91111	0.0965	0.00212132
3.91667	-0.0005	0.000707107		3.91667	0.0965	0.00212132
3.92222	-0.001	0		3.92222	0.096	0.00141421
3.92778	-0.0015	0.000707107		3.92778	0.097	0.00282843
3.93333	-0.001	0		3.93333	0.1	0.00707107
3.93889	-0.0005	0.000707107		3.93889	0.0965	0.00212132
3.94444	-0.0005	0.000707107		3.94444	0.0955	0.00212132
3.95	-0.0005	0.000707107		3.95	0.0955	0.00212132
3.95556	0	0		3.95556	0.0985	0.00636396
3.96111	0.0015	0.000707107		3.96111	0.1	0.00848528
3.96667	0.003	0.00282843		3.96667	0.097	0.00424264
3.97222	0.005	0.00282843		3.97222	0.0955	0.00212132
3.97778	0.0055	0.00212132		3.97778	0.101	0.00989949
3.98333	0.009	0.00565685		3.98333	0.096	0.00282843
3.98889	0.0095	0.00494975		3.98889	0.096	0.00282843
3.99444	0.0125	0.00353553		3.99444	0.099	0.00707107
4	0.0145	0.00212132		4	0.099	0.00707107

## Sheet: Fig2g
	TDP-43 LCD 0 mM NaCl				TDP-43 LCD 150 mM NaCl
time (s)	Mean radius (nm)	SD		time (s)	Mean radius (nm)	SD
0	455.45	57.75		0	398.55	7.05
190	658.45	45.35		200	731.75	48.15
380	763.45	31.65		400	908.9	0.5
580	829.55	55.25		700	944.7	16.4
860	838.35	79.75		1000	1115.8	71.5
1050	951.9	87.1		1300	1111.5	0.7
1250	905.95	58.25		2000	1251.9	41.5
1440	1010.95	79.95		2600	1365.7	167.2
1630	1023.15	61.25		3000	1371.75	65.65
1830	1054.7	61.6		3600	1380.5	161.8
2020	1172.8	118.1		3800	1543.8	147.3
2220	1242.05	54.25		4100	1410.85	178.25
2410	1259.7	96.9		4500	1457.15	72.15
2600	1245.55	87.75		4700	1632.8	19.5
2800	1465.45	57.75		4900	1658	71.6
2990	1409.15	80.35		5100	1697.65	112.75
3180	1499.25	47.95		5300	1608.3	23.4
3370	1649.4	139.8		5510	0	0
3570	1561.7	183.3		5710	0	0
3760	1452.5	49.8		5910	1695.35	177.55
3950	1639.3	50
4150	1704.5	50.6
4340	1671.15	92.25
4530
4730	1508	89.3
4920	1813.75	75.95
5110
5310	2134.65	122.25
5500
5690
5890	1833.3	88.1

## Sheet: Fig2h
	NUP98 LCD 0 mM NaCl				NUP98 LCD 150 mM NaCl
Time (s)	Mean radius (nm)	SD		Time (s)	Mean radius (nm)	SD
0	290.15	52.25		0	527.45	14.25
299.999	341.95	25.95		200.002	708.25	4.45
600.001	412.05	14.45		400	782.25	12.85
900	479.8	39.5		500	900.25	15.45
1100	493.35	65.35		799.999	902.75	15.35
1400	575.05	72.75		1000	1050.8	11.8
1800	736.55	98.55		1200	1029.85	65.65
2000	732.55	132.55		1300	1115	24.1
2200				1500	1204.7	120.3
				1700	1186.8	70.5
2700	906.45	253.35		1900	1323.8	32.9
3200	987.2	265.7		2100	1318.05	130.25
3400				2300	1343.55	180.75
3700				2500	1541.6	208.3
3900	949.5	204.1		2800	1558.25	150.55
				3000	1487.5	158.7
4300	940.7			3200	1817.45	366.15
				3400
5000				3600
5200	908.05			3900	1781.15	378.45
				4100	1821.55	232.25
5700	924.8	164.5		4400	1896.85	242.95
6000	948.9	172.5		4600
				4800
				5300	2207.3	317.6
				5600
				5900	2310.75	298.35
				6200	2554.9	196.9

## Sheet: Fig2i
ERD14 0mM NaCl			ERD14 150mM NaCl
Time (s)	Mean radius (nm)	SD	Time (s)	Mean radius (nm)	SD
0	319.288	21.4614	0	873.475	169.611
200	313.923	0	200	1148.51	0
400	353.253	43.1293	400	1007.99	0
500	370.557	0	500	1309.13	0
700	362.826	36.3637	700	1509.32	391.358
1000	367.404	29.1406	1000	1505.59	532.176
1300	362.119	0	1300	1898.65	214.267
1400	371.051	29.6313	1400	599.161	847.339
1500	393.775	0	1500	1175.54	0
1700	381.591	20.2621	1700	1237.34	0
1800	383.841	10.9142	1800	1907.91	233.147
1900	388.363	0	1900	2354.04	0
2100	423.753	0	2100	1883.28	0
2200	422.735	48.4609	2200	2277.78	284.106
2300	445.335	52.0812	2300	2006.02	319.761
2400	454.468	51.6881	2400	2027.85	416.005
2600	433.222	0	2600
2700	492.95	0	2700	2457.81	1053.89
2800	488.44	72.9091	2800
2900	493.929	43.5111	2900	2691.49	0
3100	503.18	31.7618	3100	2900.02	0
3200	483.572	0	3200	3001.93	0
3300	523.739	0	3300	2699.09	326.613
3400	518.034	44.9748	3400	3033.76	0
3600	533.495	61.4822	3600	3351.53	0
3700	555.061	58.7754	3700
3800	516.311	0	3800	3190.66	23.8012
3900	564.435	0	3900	3096.42	444.357
4100	556.663	25.3759	4100
4200	541.481	25.7196	4200	3205.02	393.556
4300	574.411	26.6579	4300	3569.82	88.9682
4400	540.476	0	4400	3037.49	0
4600	625.871	0	4600	3601.5	209.625
4700	571.989	8.03061	4700	4007.22	731.983
4800	617.894	38.9969	4800	4093.48	471.669
4900	574.776	0	4900	4418.76	0
5100	596.77	0	5100	3493.51	0
5200	696.3	0	5200	3802.7	558.008
5300	638.885	63.9748	5300	3896.12	0
5400	643.65	66.2835	5400	4131.4	764.291
5600	690.953	103.165	5600	3402.72	0
5700	611.937	0	5700	4148.54	0
5800	752.24	0	5800	4337.67	0
5900	627.704	0	5900	3679.15	297.566
6100	699.422	74.9993	6100	4207.93	0
